# Supplementary material for: 1,4,6,9-Tetra-tert-butyl-2,7-dioxa­tricyclo­[6.3.0.03,6]deca-3,8-diene
Source: Acta Crystallogr Sect E Struct Rep Online. 2013 Jan 9;69(Pt 2):o204. doi: 10.1107/S1600536813000147 (PMC3569264; doi:10.1107/S1600536813000147)
Supplement: Supplementary file 2 [file e-69-0o204-Isup2.hkl]

#
# h,k,l, Fc-squared, Fo-squared, sigma(Fo-squared) and status flag
#
data_I
_shelx_title '  Compound Kabir-2'
_shelx_refln_list_code          4
_shelx_F_calc_maximum       49.01
_exptl_crystal_F_000       200.00
_reflns_d_resolution_high  0.7714
 
loop_
 _symmetry_equiv_pos_as_xyz
 'x, y, z'
 '-x, -y, -z'
 
_cell_length_a     5.8430
_cell_length_b     9.3830
_cell_length_c    10.1260
_cell_angle_alpha  97.209
_cell_angle_beta   96.014
_cell_angle_gamma 100.703
 
_shelx_F_squared_multiplier     1.000
 
loop_
 _refln_index_h
 _refln_index_k
 _refln_index_l
 _refln_F_squared_calc
 _refln_F_squared_meas
 _refln_F_squared_sigma
 _refln_observed_status
   2   0   0       73.39       72.13      1.43 o
   3   0   0      182.81      179.86      3.29 o
   4   0   0        1.49        3.70      0.34 o
   5   0   0        0.20        0.15      0.25 o
   6   0   0       64.06       65.95      1.75 o
   7   0   0        0.56       -0.15      0.74 o
  -7   1   0       28.07       26.48      2.77 o
  -6   1   0       16.15       14.31      1.01 o
  -5   1   0        0.37        0.59      0.22 o
  -4   1   0        8.09        8.33      0.31 o
  -3   1   0        0.34        0.13      0.17 o
  -2   1   0      173.10      157.09      5.80 o
   1   1   0        9.65       10.74      0.28 o
   2   1   0        0.77        0.95      0.16 o
   3   1   0       17.35       16.94      0.47 o
   4   1   0        0.01        0.45      0.37 o
   5   1   0       66.18       62.93      2.14 o
   6   1   0        4.25        2.50      0.48 o
   7   1   0       18.19       16.98      1.69 o
  -7   2   0       26.80       23.11      3.03 o
  -6   2   0       14.19       14.02      0.62 o
  -5   2   0       83.53       88.48      1.93 o
  -4   2   0        3.65        1.93      0.13 o
  -3   2   0       10.93       10.47      0.31 o
  -2   2   0      217.67      218.10      3.92 o
  -1   2   0       69.30       75.51      1.30 o
   0   2   0     1012.56      915.75     20.54 o
   1   2   0       20.60       16.80      0.44 o
   2   2   0        0.72        1.71      0.23 o
   3   2   0        0.34        1.29      0.25 o
   4   2   0       79.55       74.91      1.65 o
   5   2   0       23.68       21.74      0.78 o
   6   2   0        0.42        0.13      0.59 o
   7   2   0        7.84        8.93      1.88 o
  -7   3   0        0.74       -0.74      1.19 o
  -6   3   0       13.28       13.33      1.41 o
  -5   3   0        5.73        5.41      0.75 o
  -4   3   0        9.02       12.50      0.68 o
  -3   3   0        4.72        5.78      0.59 o
  -2   3   0     1022.53      993.12     38.17 o
  -1   3   0      975.89      943.65     16.89 o
   0   3   0      295.87      286.42      5.73 o
   1   3   0      121.70      128.92      2.58 o
   2   3   0      222.75      247.08      5.21 o
   3   3   0      153.17      167.90      3.91 o
   4   3   0       30.47       31.63      0.96 o
   5   3   0       38.87       41.41      1.65 o
   6   3   0        3.30        3.55      0.63 o
  -7   4   0       15.02       18.38      2.59 o
  -6   4   0       49.57       55.21      2.77 o
  -5   4   0       84.96       76.53      2.81 o
  -4   4   0        1.45        0.95      0.41 o
  -3   4   0        2.77        1.77      0.13 o
  -2   4   0      180.99      176.52      3.38 o
  -1   4   0      463.59      466.71      9.03 o
   0   4   0       53.77       47.86      0.94 o
   1   4   0      195.16      201.38      3.99 o
   2   4   0       74.78       83.79      4.60 o
   3   4   0       76.44       67.03      1.58 o
   4   4   0        2.80        2.24      0.41 o
   5   4   0       46.54       47.39      1.87 o
   6   4   0        1.39        2.20      1.09 o
  -7   5   0        0.26        0.62      1.15 o
  -6   5   0       28.93       29.57      1.75 o
  -5   5   0       26.36       22.99      1.23 o
  -4   5   0        4.97        4.47      0.55 o
  -3   5   0        5.41        5.77      0.26 o
  -2   5   0       47.92       46.17      1.57 o
  -1   5   0       38.09       31.62      0.79 o
   0   5   0       43.51       44.08      1.02 o
   1   5   0        1.96        2.14      0.29 o
   2   5   0      178.49      180.27      3.98 o
   3   5   0      181.16      180.71      4.44 o
   4   5   0       18.14       17.96      0.88 o
   5   5   0        2.10        1.38      0.62 o
   6   5   0        0.82       -1.08      1.34 o
  -7   6   0        0.80        0.95      1.50 o
  -6   6   0        0.04       -0.37      0.74 o
  -5   6   0        9.25        8.18      0.81 o
  -4   6   0       21.56       24.11      1.20 o
  -3   6   0       75.87       69.80      1.36 o
  -2   6   0        1.86        2.12      0.25 o
  -1   6   0       50.67       52.57      1.25 o
   0   6   0       13.61       15.09      0.48 o
   1   6   0        2.37        1.79      0.42 o
   2   6   0       70.70       76.03      1.94 o
   3   6   0      165.66      159.84      4.09 o
   4   6   0       14.45       11.37      0.76 o
   5   6   0        8.37        8.54      1.90 o
  -6   7   0        3.25        4.42      1.11 o
  -5   7   0      120.09      130.46      7.93 o
  -4   7   0       16.76       18.01      0.61 o
  -3   7   0        0.44        0.15      0.20 o
  -2   7   0       45.01       44.04      1.13 o
  -1   7   0       77.62       71.83      1.83 o
   0   7   0      104.56      114.30      2.70 o
   1   7   0       24.81       24.69      1.97 o
   2   7   0       15.86       13.50      0.62 o
   3   7   0       54.63       48.24      2.06 o
   4   7   0        0.89        0.82      0.81 o
   5   7   0        0.36       -0.24      1.01 o
  -6   8   0        5.94        4.75      1.15 o
  -5   8   0       18.95       20.24      1.50 o
  -4   8   0        0.53        0.26      0.66 o
  -3   8   0       14.10       11.50      0.42 o
  -2   8   0        9.98        7.17      0.51 o
  -1   8   0      129.60      133.00      5.00 o
   0   8   0        6.41        5.98      0.95 o
   1   8   0       25.00       26.05      0.98 o
   2   8   0        8.88       11.01      1.71 o
   3   8   0       16.17       17.73      1.25 o
   4   8   0        6.73        8.45      1.36 o
  -5   9   0       30.70       30.56      3.20 o
  -4   9   0        4.31        4.63      0.66 o
  -3   9   0        9.87       11.68      0.63 o
  -2   9   0        0.01        0.08      0.39 o
  -1   9   0        2.11        3.05      0.96 o
   0   9   0        1.59        2.71      0.55 o
   1   9   0        2.68        1.56      0.49 o
   2   9   0        0.82        1.67      0.66 o
   3   9   0        0.56        0.98      1.11 o
  -5  10   0        0.62        1.07      1.40 o
  -4  10   0        1.65        2.35      0.68 o
  -3  10   0        0.71        0.95      0.50 o
  -2  10   0       10.35       12.50      1.05 o
  -1  10   0        0.25       -0.07      0.53 o
   0  10   0        0.00       -0.08      0.39 o
   1  10   0        0.49        0.00      0.46 o
   2  10   0        5.22        3.87      0.83 o
  -4  11   0        0.57       -0.07      0.94 o
  -3  11   0       24.90       27.71      2.24 o
  -2  11   0      105.89      114.97      4.73 o
  -1  11   0       41.33       41.32      2.04 o
   0  11   0        8.10        8.29      1.16 o
   1  11   0        5.44        5.47      1.44 o
  -2  12   0       95.32       93.82      5.60 o
  -1  12   0       12.02       10.14      1.68 o
   1 -12   1        0.24       -0.81      0.95 o
   2 -12   1        1.64        1.40      1.03 o
  -1 -11   1       14.91       14.41      1.32 o
   0 -11   1        0.24        0.80      0.81 o
   1 -11   1       27.26       28.66      2.78 o
   2 -11   1        4.05        3.44      0.76 o
   3 -11   1        3.91        4.99      0.97 o
   4 -11   1        0.15        0.66      0.74 o
  -2 -10   1        4.62        3.05      2.07 o
  -1 -10   1        0.83        0.85      0.50 o
   0 -10   1        6.01        4.61      0.75 o
   1 -10   1       34.93       34.28      2.33 o
   2 -10   1        2.60        1.07      1.50 o
   3 -10   1        0.02        0.29      0.44 o
   4 -10   1        2.44        1.55      0.91 o
   5 -10   1       25.06       29.22      3.75 o
  -3  -9   1        0.64       -0.01      0.65 o
  -2  -9   1        0.57       -0.43      1.18 o
  -1  -9   1       20.16       23.66      0.89 o
   0  -9   1      128.01      125.12      3.80 o
   1  -9   1        6.68        4.81      0.47 o
   2  -9   1       28.71       31.39      1.14 o
   3  -9   1       10.84       11.99      0.58 o
   4  -9   1       12.70       11.80      0.62 o
   5  -9   1        6.30        4.80      2.03 o
  -4  -8   1        0.18        1.26      0.96 o
  -3  -8   1        3.89        3.35      0.78 o
  -2  -8   1        2.69        2.25      1.65 o
  -1  -8   1       82.09       84.29      2.74 o
   0  -8   1        0.00        0.21      0.35 o
   1  -8   1       57.09       53.74      1.30 o
   2  -8   1       39.42       39.36      0.99 o
   3  -8   1       16.40       17.35      0.59 o
   4  -8   1        8.37        8.13      0.41 o
   5  -8   1        6.60        5.18      0.97 o
   6  -8   1        9.93        9.60      1.24 o
  -5  -7   1        4.02        5.33      1.29 o
  -4  -7   1       31.64       30.37      2.51 o
  -3  -7   1       32.43       30.03      1.24 o
  -2  -7   1       22.74       24.72      0.92 o
  -1  -7   1       22.74       24.69      1.00 o
   0  -7   1       88.25       87.65      2.24 o
   1  -7   1       12.82       11.13      0.43 o
   2  -7   1       83.29       93.58      2.02 o
   3  -7   1       62.10       69.39      1.82 o
   4  -7   1      196.83      194.28      4.93 o
   5  -7   1       45.20       49.27      2.53 o
   6  -7   1        0.55        2.02      1.12 o
  -5  -6   1       21.86       22.45      2.59 o
  -4  -6   1       16.14       12.73      0.84 o
  -3  -6   1        1.89        2.37      0.52 o
  -2  -6   1       33.12       30.42      1.11 o
  -1  -6   1      142.85      153.25      3.33 o
   0  -6   1      119.49      123.89      2.40 o
   1  -6   1      118.69      128.41      2.69 o
   2  -6   1       55.08       55.82      1.19 o
   3  -6   1        8.78        6.30      0.32 o
   4  -6   1       39.95       35.78      0.79 o
   5  -6   1       27.21       25.65      1.30 o
   6  -6   1       22.57       21.78      1.92 o
   7  -6   1        0.29        0.50      1.54 o
  -6  -5   1       83.50       93.53      5.75 o
  -5  -5   1        3.83        5.68      0.68 o
  -4  -5   1        3.65        1.53      0.45 o
  -3  -5   1       22.33       17.52      0.79 o
  -2  -5   1      128.43      128.75      2.80 o
  -1  -5   1        0.59        0.34      0.33 o
   0  -5   1      336.55      333.15      5.97 o
   1  -5   1       75.14       75.71      1.54 o
   2  -5   1        1.35        1.19      0.21 o
   3  -5   1       67.10       70.65      1.45 o
   4  -5   1      129.67      133.59      2.35 o
   5  -5   1        1.57        0.82      0.94 o
   6  -5   1        7.51        6.32      1.00 o
   7  -5   1       10.77       13.10      2.42 o
  -6  -4   1        8.07        9.44      1.40 o
  -5  -4   1       14.55       11.88      1.02 o
  -4  -4   1       17.86       16.42      0.66 o
  -3  -4   1      190.01      193.88      4.11 o
  -2  -4   1       16.08       16.45      0.58 o
  -1  -4   1       16.00       13.77      0.39 o
   0  -4   1       21.87       22.53      0.91 o
   1  -4   1     1014.26      988.62     18.74 o
   2  -4   1      368.39      394.37      7.70 o
   3  -4   1       97.98      109.70      2.30 o
   4  -4   1       12.88       13.61      0.86 o
   5  -4   1        8.55        9.32      1.14 o
   6  -4   1        0.64        0.45      0.82 o
   7  -4   1        1.24        3.01      2.32 o
  -6  -3   1        0.33       -0.53      0.53 o
  -5  -3   1        0.03        0.16      0.51 o
  -4  -3   1      105.23      103.47      2.26 o
  -3  -3   1       82.96       81.27      1.88 o
  -2  -3   1      358.79      359.18      7.35 o
  -1  -3   1     1217.99     1195.52     22.16 o
   0  -3   1      610.52      577.95     10.02 o
   1  -3   1     2402.07     2419.04    133.41 o
   2  -3   1      512.77      557.15     12.14 o
   3  -3   1      116.88      102.05      2.33 o
   4  -3   1       94.12       90.68      1.98 o
   5  -3   1        2.45        2.31      0.13 o
   6  -3   1       42.31       45.98      3.57 o
   7  -3   1        0.05       -0.95      2.32 o
  -7  -2   1       18.73       25.72      2.67 o
  -6  -2   1        1.30        0.14      0.64 o
  -5  -2   1      169.59      159.33      3.73 o
  -4  -2   1      143.94      136.84      2.85 o
  -3  -2   1       84.81       83.01      1.82 o
  -2  -2   1     1319.08     1340.29     24.44 o
  -1  -2   1     1368.17     1280.20     25.29 o
   0  -2   1        0.28        2.20      0.10 o
   1  -2   1     1150.05     1110.80     26.29 o
   2  -2   1       81.22       80.10      1.77 o
   3  -2   1        2.07        2.92      0.33 o
   4  -2   1        0.62        0.62      0.16 o
   5  -2   1       37.03       35.58      1.76 o
   6  -2   1        3.59        2.93      0.87 o
   7  -2   1       23.94       31.92      3.78 o
  -7  -1   1        1.75        0.63      0.81 o
  -6  -1   1      104.18      102.09      2.75 o
  -5  -1   1      234.40      238.42      5.38 o
  -4  -1   1       27.26       26.14      0.69 o
  -3  -1   1        0.46        0.31      0.15 o
  -2  -1   1       46.74       44.95      0.85 o
  -1  -1   1      132.79      134.21      2.20 o
   1  -1   1       36.58       31.63      1.41 o
   2  -1   1       55.27       47.42      1.04 o
   3  -1   1       23.90       24.38      0.62 o
   4  -1   1        0.03        0.35      0.22 o
   5  -1   1        2.10        2.12      0.31 o
   6  -1   1       56.75       62.75      1.76 o
   7  -1   1        8.69        8.78      1.02 o
  -7   0   1        1.45        1.34      0.81 o
  -6   0   1        3.60        2.72      0.36 o
  -5   0   1        3.33        3.02      0.29 o
  -4   0   1        0.06       -0.04      0.17 o
  -3   0   1        8.60        7.81      0.28 o
  -2   0   1      138.75      117.04      2.11 o
   1   0   1       37.89       35.31      0.84 o
   2   0   1       65.11       58.02      1.22 o
   3   0   1       82.67       78.24      1.67 o
   4   0   1       55.63       58.58      1.39 o
   5   0   1        0.79        1.10      0.41 o
   6   0   1       14.94       14.24      0.76 o
   7   0   1       20.80       21.24      1.62 o
  -7   1   1        4.17        3.41      1.26 o
  -6   1   1        4.97        6.72      0.58 o
  -5   1   1        1.13        1.56      0.25 o
  -4   1   1        3.65        3.01      0.24 o
  -3   1   1      355.35      330.57      6.78 o
  -2   1   1       31.74       23.58      0.68 o
  -1   1   1      710.69      652.60     18.51 o
   1   1   1     1003.72      936.10     20.05 o
   2   1   1      159.63      136.84      3.87 o
   3   1   1      275.76      271.17      5.95 o
   4   1   1      243.92      247.03      4.78 o
   5   1   1       66.56       62.46      1.51 o
   6   1   1        2.71        1.47      0.51 o
   7   1   1       15.62       15.98      2.06 o
  -7   2   1       20.74       22.62      3.00 o
  -6   2   1       94.90      103.92      3.93 o
  -5   2   1        2.45        3.35      0.50 o
  -4   2   1       29.05       30.27      1.06 o
  -3   2   1       56.25       62.40      1.93 o
  -2   2   1      361.28      334.20      7.40 o
  -1   2   1      353.93      333.34      5.88 o
   0   2   1      371.91      347.34      7.64 o
   1   2   1      136.44      129.00      3.19 o
   2   2   1        2.45        2.27      0.27 o
   3   2   1      143.61      145.21      3.96 o
   4   2   1       67.40       66.09      2.24 o
   5   2   1       22.09       21.21      0.77 o
   6   2   1       12.94       13.14      1.45 o
  -7   3   1       20.21       17.62      3.02 o
  -6   3   1        1.99        3.31      1.14 o
  -5   3   1       71.81       71.11      2.82 o
  -4   3   1        0.14        0.41      0.33 o
  -3   3   1       12.51       11.26      0.56 o
  -2   3   1      272.79      294.95      5.56 o
  -1   3   1       17.12       19.05      0.40 o
   0   3   1       78.05       84.11      1.78 o
   1   3   1      411.82      416.20      9.91 o
   2   3   1        0.16       -0.24      0.30 o
   3   3   1        1.08        2.34      0.34 o
   4   3   1        0.01        0.31      0.32 o
   5   3   1        8.39        8.59      0.69 o
   6   3   1        3.10        2.79      0.77 o
  -7   4   1        4.24        5.18      1.43 o
  -6   4   1      167.27      174.98      8.16 o
  -5   4   1        8.33        5.81      0.65 o
  -4   4   1       39.69       41.64      1.41 o
  -3   4   1      184.16      180.61      3.52 o
  -2   4   1       27.35       27.69      0.58 o
  -1   4   1      130.27      132.73      2.99 o
   0   4   1      185.05      192.75      4.42 o
   1   4   1       22.35       22.69      0.94 o
   2   4   1      191.51      188.03      3.67 o
   3   4   1      176.82      178.81      3.92 o
   4   4   1       20.25       20.31      0.80 o
   5   4   1       29.61       27.16      1.23 o
   6   4   1       17.35       16.71      2.04 o
  -7   5   1       32.76       32.43      2.42 o
  -6   5   1       71.37       78.45      3.76 o
  -5   5   1       12.47        9.24      0.78 o
  -4   5   1        1.41        0.78      0.33 o
  -3   5   1      107.25      106.34      2.15 o
  -2   5   1      431.35      446.50      8.43 o
  -1   5   1        0.24       -0.02      0.23 o
   0   5   1      238.01      228.13      4.84 o
   1   5   1        3.06        1.44      0.28 o
   2   5   1      267.84      271.46      5.84 o
   3   5   1       16.42       17.10      0.78 o
   4   5   1        0.00        0.41      0.54 o
   5   5   1       20.12       21.25      1.12 o
  -7   6   1        3.43        2.48      1.40 o
  -6   6   1        1.54        2.28      0.87 o
  -5   6   1        7.48        6.28      0.68 o
  -4   6   1       38.03       34.06      1.43 o
  -3   6   1       57.87       64.29      1.31 o
  -2   6   1        2.54        2.43      0.29 o
  -1   6   1       47.13       48.01      1.23 o
   0   6   1      108.10      102.79      2.54 o
   1   6   1       16.20       16.04      0.64 o
   2   6   1       11.04        9.11      0.59 o
   3   6   1        1.87        1.24      0.59 o
   4   6   1       18.36       17.29      1.06 o
   5   6   1        6.84        7.07      1.00 o
  -6   7   1        2.18        2.32      1.00 o
  -5   7   1        0.70        1.11      0.50 o
  -4   7   1        2.22        1.60      0.27 o
  -3   7   1       38.20       34.12      0.83 o
  -2   7   1        4.38        5.39      0.44 o
  -1   7   1       28.69       28.11      0.85 o
   0   7   1        2.90        3.07      0.31 o
   1   7   1        0.69        0.50      0.39 o
   2   7   1       54.66       48.43      1.62 o
   3   7   1        0.09       -0.32      0.37 o
   4   7   1       13.30       13.07      2.03 o
  -6   8   1        2.23        1.77      1.61 o
  -5   8   1       12.16       14.43      1.76 o
  -4   8   1        2.81        3.58      0.30 o
  -3   8   1       60.25       64.18      1.89 o
  -2   8   1       12.25       12.50      0.62 o
  -1   8   1      179.37      175.11      4.33 o
   0   8   1       98.01       94.04      2.63 o
   1   8   1       69.26       63.26      1.87 o
   2   8   1        6.67        9.50      1.09 o
   3   8   1       33.33       33.30      3.28 o
   4   8   1       10.17        8.16      1.39 o
  -5   9   1        7.86        9.01      2.24 o
  -4   9   1      104.85      116.69      3.98 o
  -3   9   1       96.72      102.23      2.99 o
  -2   9   1       84.06       84.85      2.34 o
  -1   9   1      197.37      202.16      6.14 o
   0   9   1      165.87      169.89      5.28 o
   1   9   1        1.86        2.76      0.68 o
   2   9   1        1.68        0.33      1.36 o
   3   9   1        0.63        0.08      0.38 o
  -5  10   1        1.65       -0.04      1.42 o
  -4  10   1       27.76       28.54      1.53 o
  -3  10   1       10.98        9.92      1.09 o
  -2  10   1       11.83       10.60      0.91 o
  -1  10   1        1.35        1.52      0.62 o
   0  10   1        8.56        7.81      1.83 o
   1  10   1        0.18       -0.58      0.60 o
   2  10   1        9.87        9.68      1.84 o
  -4  11   1        2.22        0.90      0.90 o
  -3  11   1       57.06       61.49      4.13 o
  -2  11   1       30.30       34.43      3.69 o
  -1  11   1        0.39        0.03      0.97 o
   0  11   1        0.27       -0.03      0.97 o
   1  11   1       11.12       10.60      1.67 o
   1 -12   2       27.07       23.69      1.64 o
   2 -12   2       41.91       41.95      2.97 o
  -1 -11   2        0.12       -0.60      0.96 o
   0 -11   2        7.86        7.89      1.10 o
   1 -11   2       63.74       66.24      2.63 o
   2 -11   2        1.67       -0.05      0.62 o
   3 -11   2        1.74        1.06      0.77 o
   4 -11   2        1.63        2.07      1.00 o
  -3 -10   2        1.05       -0.02      0.79 o
  -2 -10   2        1.43        0.81      1.34 o
  -1 -10   2        3.34        3.68      0.84 o
   0 -10   2       10.92       11.25      0.94 o
   1 -10   2        3.16        3.32      0.54 o
   2 -10   2        4.59        4.68      1.91 o
   3 -10   2       14.84       13.01      1.22 o
   4 -10   2        0.73        1.34      1.73 o
   5 -10   2       45.82       50.98      5.73 o
  -3  -9   2        5.31        6.59      0.97 o
  -2  -9   2       13.47       10.88      0.89 o
  -1  -9   2        1.16        1.30      0.37 o
   0  -9   2        0.01        0.31      0.47 o
   1  -9   2       43.74       48.19      1.71 o
   2  -9   2        0.48        0.26      0.28 o
   3  -9   2       53.54       50.07      1.60 o
   4  -9   2       23.34       20.07      1.18 o
   5  -9   2       10.17        7.14      1.14 o
  -4  -8   2       10.75       10.33      1.26 o
  -3  -8   2        3.21        2.08      0.70 o
  -2  -8   2        1.30        0.92      0.49 o
  -1  -8   2       81.18       78.96      1.97 o
   0  -8   2       10.39       10.00      0.47 o
   1  -8   2        5.41        7.15      0.42 o
   2  -8   2        1.17        2.17      0.45 o
   3  -8   2       22.17       19.51      0.96 o
   4  -8   2       17.74       16.83      0.64 o
   5  -8   2       15.86       14.20      1.07 o
   6  -8   2        5.10        3.77      1.50 o
  -5  -7   2       16.38       15.00      1.44 o
  -4  -7   2        6.62        4.86      0.67 o
  -3  -7   2        0.62        1.20      0.51 o
  -2  -7   2        1.30        0.47      0.37 o
  -1  -7   2       12.21       11.93      0.81 o
   0  -7   2       12.99       15.60      0.54 o
   1  -7   2        0.00       -0.08      0.24 o
   2  -7   2       50.08       58.05      1.36 o
   3  -7   2        0.46       -0.25      0.29 o
   4  -7   2        0.08        1.18      0.27 o
   5  -7   2        7.62       10.62      1.84 o
   6  -7   2        9.12        6.41      1.24 o
  -5  -6   2       36.11       38.02      1.93 o
  -4  -6   2        1.93        2.56      0.75 o
  -3  -6   2       47.12       39.03      1.19 o
  -2  -6   2      318.86      316.44      6.30 o
  -1  -6   2      299.04      295.72      5.69 o
   0  -6   2      339.04      363.01      6.48 o
   1  -6   2        7.87        8.44      0.34 o
   2  -6   2      109.72      117.15      2.56 o
   3  -6   2       53.78       58.52      1.30 o
   4  -6   2        1.72        1.44      0.27 o
   5  -6   2      125.16      118.69      6.02 o
   6  -6   2        0.13        0.00      0.41 o
  -6  -5   2       66.41       78.34      4.38 o
  -5  -5   2        7.89       10.32      0.85 o
  -4  -5   2       20.89       13.73      0.71 o
  -3  -5   2      144.42      125.63      2.89 o
  -2  -5   2        2.33        1.73      0.39 o
  -1  -5   2       87.25       84.43      1.66 o
   0  -5   2      174.06      169.23      3.09 o
   1  -5   2       30.87       35.89      0.72 o
   2  -5   2        6.21        4.64      0.23 o
   3  -5   2       90.60       88.46      1.82 o
   4  -5   2      168.65      169.87      3.70 o
   5  -5   2       47.97       43.40      2.20 o
   7  -5   2        7.59        6.84      1.78 o
  -6  -4   2       61.06       66.19      3.69 o
  -5  -4   2        0.06        0.25      0.45 o
  -4  -4   2      184.89      172.87      3.71 o
  -3  -4   2       28.69       28.19      0.80 o
  -2  -4   2      346.16      341.03      6.13 o
  -1  -4   2       24.50       24.53      0.59 o
   0  -4   2        0.12        0.23      0.14 o
   1  -4   2      122.92      113.51      2.43 o
   2  -4   2      107.51      112.25      2.16 o
   3  -4   2       90.25       87.34      1.85 o
   4  -4   2      104.95      100.67      3.61 o
   5  -4   2        2.94        3.17      0.29 o
   7  -4   2        7.22        7.96      2.21 o
  -6  -3   2       10.54        8.88      3.10 o
  -5  -3   2       49.47       46.50      1.64 o
  -4  -3   2       41.22       40.51      1.01 o
  -3  -3   2       25.17       22.57      0.92 o
  -2  -3   2      466.17      468.28      8.12 o
  -1  -3   2       62.84       60.39      1.23 o
   0  -3   2       22.21       26.82      0.54 o
   1  -3   2     1159.65     1124.78     22.37 o
   2  -3   2       77.22       72.71      1.78 o
   3  -3   2      163.37      159.04      3.10 o
   4  -3   2        3.64        3.96      0.24 o
   5  -3   2       56.12       52.33      1.75 o
   6  -3   2       25.14       25.36      0.98 o
   7  -3   2        6.40       10.83      2.88 o
  -7  -2   2        6.39        4.13      1.57 o
  -6  -2   2       39.66       36.87      1.37 o
  -5  -2   2       44.80       43.89      1.21 o
  -4  -2   2       45.86       41.47      2.44 o
  -3  -2   2      108.88      117.90      2.16 o
  -2  -2   2      411.14      407.10      7.88 o
  -1  -2   2       33.93       31.79      0.71 o
   0  -2   2      231.24      225.20      5.00 o
   1  -2   2      338.28      313.51      7.16 o
   2  -2   2      535.19      583.59     16.47 o
   3  -2   2      208.70      211.98      4.53 o
   4  -2   2       22.29       20.19      0.59 o
   5  -2   2       96.52      103.46      2.31 o
   6  -2   2       15.45       14.42      0.65 o
   7  -2   2        6.95        5.08      1.17 o
  -7  -1   2        0.37        0.43      1.03 o
  -6  -1   2       85.46       86.16      2.24 o
  -5  -1   2       14.79       13.19      0.59 o
  -4  -1   2        1.51        1.32      0.22 o
  -3  -1   2       40.30       41.61      0.77 o
  -2  -1   2      112.34      122.13      1.97 o
  -1  -1   2      487.06      461.32      8.62 o
   0  -1   2     1567.97     1419.83     48.89 o
   1  -1   2     1533.77     1466.89     33.83 o
   2  -1   2      764.81      785.90     16.45 o
   3  -1   2      117.50      124.67      2.76 o
   4  -1   2       47.99       51.75      1.33 o
   5  -1   2       64.75       72.40      2.07 o
   6  -1   2       94.48      101.68      3.51 o
   7  -1   2        9.85        7.16      1.02 o
  -7   0   2        0.19       -0.29      0.95 o
  -6   0   2       16.89       18.55      0.72 o
  -5   0   2       22.77       24.08      0.73 o
  -4   0   2        3.18        3.41      0.22 o
  -3   0   2       71.88       83.66      1.58 o
  -2   0   2       23.87       19.86      0.54 o
  -1   0   2      632.53      595.48     11.83 o
   0   0   2      334.86      303.76      7.85 o
   1   0   2      216.92      191.46      4.70 o
   2   0   2       35.66       35.98      1.16 o
   3   0   2       13.34       12.69      0.42 o
   4   0   2       12.01       13.35      0.57 o
   5   0   2       54.42       54.01      1.48 o
   6   0   2       33.47       34.35      2.00 o
   7   0   2        1.98        3.97      1.28 o
  -7   1   2        9.85       12.18      2.02 o
  -6   1   2        0.75        0.57      0.27 o
  -5   1   2       59.82       58.55      1.75 o
  -4   1   2      149.74      138.41      2.78 o
  -3   1   2        2.59        4.95      0.18 o
  -2   1   2        2.10        1.60      0.31 o
  -1   1   2       21.47       19.17      0.45 o
   1   1   2      236.33      224.78      6.16 o
   2   1   2        9.64        9.12      0.37 o
   3   1   2      168.06      173.38      4.66 o
   4   1   2      184.51      185.81      3.70 o
   5   1   2       77.21       78.96      1.98 o
   6   1   2       30.23       32.18      1.31 o
  -7   2   2       43.67       43.40      4.07 o
  -6   2   2        0.25       -0.29      0.58 o
  -5   2   2      130.44      127.97      4.36 o
  -4   2   2       30.37       27.98      1.02 o
  -3   2   2        0.27        0.17      0.06 o
  -2   2   2       92.73       83.48      2.88 o
  -1   2   2      771.62      726.63     14.81 o
   0   2   2      316.90      302.99      7.41 o
   1   2   2     2335.31     2275.40     74.63 o
   2   2   2        4.20        7.85      0.63 o
   3   2   2      315.74      327.74      7.65 o
   4   2   2      595.48      616.42     13.65 o
   5   2   2        9.93       10.73      0.69 o
   6   2   2        0.38        0.32      0.81 o
  -7   3   2       68.13       72.31      4.26 o
  -6   3   2        1.37        1.77      0.87 o
  -5   3   2        9.75        9.09      0.74 o
  -4   3   2        1.57        1.85      0.45 o
  -3   3   2      165.35      162.86      2.64 o
  -2   3   2       61.40       66.63      1.22 o
  -1   3   2      339.93      332.98      7.21 o
   0   3   2      310.50      313.57      7.03 o
   1   3   2        8.51        8.30      0.40 o
   2   3   2       11.02       16.33      0.60 o
   3   3   2       71.71       80.34      2.49 o
   4   3   2        0.39        1.73      0.81 o
   5   3   2        2.72        2.58      0.52 o
   6   3   2       16.80       15.68      1.95 o
  -7   4   2        0.40        2.19      1.40 o
  -6   4   2        0.24        1.77      0.99 o
  -5   4   2        7.58        7.78      0.79 o
  -4   4   2        0.35        0.50      0.45 o
  -3   4   2        1.64        1.81      0.19 o
  -2   4   2      230.04      231.08      4.61 o
  -1   4   2       16.38       20.53      1.04 o
   0   4   2        4.23        4.30      0.32 o
   1   4   2        9.07       14.12      0.63 o
   2   4   2        5.72        4.49      0.44 o
   3   4   2       38.52       32.02      1.13 o
   4   4   2      119.10      119.75      3.38 o
   5   4   2        2.19        1.13      0.70 o
  -7   5   2        5.83        6.16      1.37 o
  -6   5   2        9.81       11.17      1.29 o
  -5   5   2       52.66       49.35      1.90 o
  -4   5   2        6.68        6.06      0.55 o
  -3   5   2      255.54      277.00      6.96 o
  -2   5   2       66.35       67.96      1.61 o
  -1   5   2       17.32       14.27      0.53 o
   0   5   2      140.34      126.23      2.70 o
   1   5   2      118.44      118.20      3.08 o
   2   5   2        2.71        4.84      1.18 o
   3   5   2       14.12       17.09      0.74 o
   4   5   2        2.73        3.36      0.60 o
   5   5   2        5.39        5.75      0.82 o
  -7   6   2       16.66       20.01      2.82 o
  -6   6   2        1.15        0.24      0.90 o
  -5   6   2        0.01       -0.45      0.45 o
  -4   6   2       50.05       60.31      2.26 o
  -3   6   2      282.89      297.32      6.00 o
  -2   6   2      336.25      342.18      7.90 o
  -1   6   2       17.97       23.47      1.66 o
   0   6   2       61.17       63.54      2.31 o
   1   6   2       11.21       11.36      0.58 o
   2   6   2       22.84       26.21      0.97 o
   3   6   2       52.27       55.42      2.09 o
   4   6   2        8.70        8.45      1.38 o
   5   6   2        0.82        0.56      1.21 o
  -6   7   2       13.26       15.17      1.55 o
  -5   7   2       13.04       14.33      1.12 o
  -4   7   2       16.38       17.81      0.54 o
  -3   7   2       67.22       67.51      1.77 o
  -2   7   2       55.51       58.73      1.61 o
  -1   7   2        0.00        0.14      0.48 o
   0   7   2       13.18       12.00      0.53 o
   1   7   2       25.28       22.84      0.79 o
   2   7   2        0.01        0.11      0.38 o
   3   7   2       87.44       94.52      3.84 o
   4   7   2        3.80        3.19      1.22 o
  -6   8   2       22.15       23.11      3.83 o
  -5   8   2        6.98        4.95      0.74 o
  -4   8   2       17.39       16.45      0.76 o
  -3   8   2        0.05        0.65      0.37 o
  -2   8   2      111.99      109.00      2.73 o
  -1   8   2      110.89      108.17      2.86 o
   0   8   2       86.58       78.85      2.74 o
   1   8   2        2.84        2.70      0.46 o
   2   8   2       25.53       25.07      1.39 o
   3   8   2       29.13       28.72      1.80 o
   4   8   2       14.82       13.90      1.39 o
  -5   9   2        6.09        7.11      2.09 o
  -4   9   2      127.19      141.30      4.30 o
  -3   9   2        4.05        4.81      0.80 o
  -2   9   2       36.86       33.03      1.35 o
  -1   9   2      135.83      139.71      4.53 o
   0   9   2        0.62       -0.54      1.12 o
   1   9   2        9.04        8.59      1.43 o
   2   9   2       23.51       20.90      1.60 o
   3   9   2        0.17        0.05      0.68 o
  -5  10   2       32.93       41.07      4.61 o
  -4  10   2       11.72       11.69      1.32 o
  -3  10   2        2.51        3.92      0.79 o
  -2  10   2        1.53        1.96      0.55 o
  -1  10   2        0.86        0.12      0.75 o
   0  10   2       22.77       22.84      1.40 o
   1  10   2        8.71        7.52      2.32 o
   2  10   2        1.82        2.63      1.67 o
  -3  11   2       14.83       16.66      1.68 o
  -2  11   2        4.97        7.15      1.17 o
  -1  11   2       24.80       23.42      1.80 o
   0  11   2        3.58        3.70      0.92 o
   1 -12   3       29.22       30.56      2.68 o
   2 -12   3        0.56        0.20      1.15 o
  -1 -11   3        1.40        1.79      1.51 o
   0 -11   3       69.44       71.37      4.01 o
   1 -11   3        2.12        3.35      0.78 o
   2 -11   3       23.14       20.96      1.46 o
   3 -11   3        1.27        2.76      1.50 o
   4 -11   3        6.71        6.21      0.95 o
  -3 -10   3        0.23       -0.69      0.76 o
  -2 -10   3       33.73       29.76      2.33 o
  -1 -10   3        4.09        5.39      0.82 o
   0 -10   3        6.84        6.13      0.71 o
   1 -10   3       28.12       31.74      1.43 o
   2 -10   3        9.26       10.63      1.74 o
   3 -10   3        5.85        6.73      0.78 o
   4 -10   3       15.77       14.95      1.49 o
   5 -10   3        0.05       -0.33      0.65 o
  -3  -9   3       11.61       13.97      1.65 o
  -2  -9   3        1.51        1.50      0.81 o
  -1  -9   3       14.69       12.26      0.67 o
   0  -9   3      120.27      124.41      3.18 o
   1  -9   3        0.30       -0.34      0.37 o
   2  -9   3       29.53       26.13      0.86 o
   3  -9   3       43.53       41.27      1.24 o
   4  -9   3        5.69        3.76      0.56 o
   5  -9   3       24.85       27.84      5.21 o
  -4  -8   3       80.86       93.89      4.78 o
  -3  -8   3        0.09       -0.37      0.37 o
  -2  -8   3       17.15       15.96      0.76 o
  -1  -8   3        5.25        4.87      0.37 o
   0  -8   3       24.88       23.70      0.81 o
   1  -8   3        2.67        3.89      0.34 o
   2  -8   3       28.81       38.63      1.20 o
   3  -8   3       12.20        7.70      0.46 o
   4  -8   3       14.84       13.34      1.87 o
   5  -8   3        0.75        1.38      0.76 o
   6  -8   3        9.91        6.03      1.89 o
  -5  -7   3       89.77      100.23      4.57 o
  -4  -7   3       12.97       11.83      1.49 o
  -3  -7   3       49.79       50.85      1.63 o
  -2  -7   3        0.11        0.06      0.38 o
  -1  -7   3      134.36      128.06      2.70 o
   0  -7   3       79.79       75.64      1.69 o
   1  -7   3        7.81        6.64      0.35 o
   2  -7   3        3.90        3.40      0.30 o
   3  -7   3       83.90       84.78      1.82 o
   4  -7   3       17.30       15.33      0.97 o
   5  -7   3       24.34       24.41      1.41 o
  -5  -6   3        1.18        0.43      0.88 o
  -4  -6   3       22.09       21.59      1.94 o
  -3  -6   3       22.50       20.35      0.66 o
  -2  -6   3        1.69        1.54      0.36 o
  -1  -6   3        1.59        1.08      0.19 o
   0  -6   3       18.03       15.87      0.49 o
   1  -6   3       22.42       26.71      1.54 o
   2  -6   3      123.60      124.80      2.76 o
   3  -6   3        5.24        5.08      0.38 o
   4  -6   3      241.97      252.88      5.25 o
   5  -6   3       55.82       56.10      1.80 o
  -6  -5   3        7.24        7.93      1.36 o
  -5  -5   3        0.88        1.14      0.51 o
  -4  -5   3        0.44        0.16      0.41 o
  -3  -5   3       42.39       48.71      1.16 o
  -2  -5   3       20.46       20.66      0.60 o
  -1  -5   3      105.57      113.12      2.04 o
   0  -5   3       70.90       73.96      1.62 o
   1  -5   3       35.17       41.16      1.31 o
   2  -5   3        0.20        0.57      0.21 o
   3  -5   3      575.96      602.53     14.10 o
   4  -5   3      240.82      261.13      5.87 o
   5  -5   3        1.95        1.36      0.24 o
  -6  -4   3        1.94        1.86      1.14 o
  -5  -4   3       59.32       51.65      1.68 o
  -4  -4   3       22.41       18.30      1.43 o
  -3  -4   3      130.30      128.01      2.21 o
  -2  -4   3       46.65       46.30      0.90 o
  -1  -4   3      107.19      111.06      2.35 o
   0  -4   3      156.72      146.54      3.05 o
   1  -4   3        0.00       -0.16      0.22 o
   2  -4   3      138.63      150.80      3.06 o
   3  -4   3      339.60      384.61      9.22 o
   4  -4   3       15.51       18.56      0.65 o
   5  -4   3        3.21        3.59      0.43 o
   6  -4   3       31.66       30.21      2.42 o
   7  -4   3        7.46        7.11      1.95 o
  -6  -3   3        1.49        1.16      1.33 o
  -5  -3   3       37.92       40.51      1.21 o
  -4  -3   3       16.89       13.33      0.51 o
  -3  -3   3       68.58       66.99      1.24 o
  -2  -3   3      655.50      675.93     11.72 o
  -1  -3   3      119.89      133.55      2.73 o
   0  -3   3       58.53       57.70      1.29 o
   1  -3   3       10.35        8.26      0.43 o
   2  -3   3      204.62      214.82      4.71 o
   3  -3   3        6.92        9.09      0.40 o
   4  -3   3       89.48       94.01      2.27 o
   5  -3   3        3.42        3.86      0.33 o
   6  -3   3       26.69       27.92      2.04 o
   7  -3   3       23.40       27.04      3.88 o
  -7  -2   3        1.88        0.54      1.40 o
  -6  -2   3        7.94        8.71      0.60 o
  -5  -2   3       46.55       43.17      1.25 o
  -4  -2   3       37.73       35.29      0.93 o
  -3  -2   3       76.84       82.37      1.65 o
  -2  -2   3      104.82      113.44      2.06 o
  -1  -2   3      844.92      840.95     18.93 o
   0  -2   3        1.55        3.80      0.39 o
   1  -2   3      813.82      812.43     16.19 o
   2  -2   3       92.57       96.51      2.03 o
   3  -2   3       54.40       55.81      1.36 o
   4  -2   3        5.99        4.81      0.47 o
   5  -2   3      196.69      199.86      4.98 o
   6  -2   3       83.67       81.73      3.77 o
   7  -2   3        6.53        8.67      2.12 o
  -7  -1   3       17.93       17.98      1.62 o
  -6  -1   3       32.03       30.87      1.12 o
  -5  -1   3       34.65       31.48      1.16 o
  -4  -1   3        9.05        7.57      0.33 o
  -3  -1   3       67.99       73.71      1.35 o
  -2  -1   3      423.13      423.76      7.68 o
  -1  -1   3        6.34       11.84      0.37 o
   0  -1   3        4.63        6.43      0.36 o
   1  -1   3      374.31      389.55     12.05 o
   2  -1   3      607.40      629.98     14.26 o
   3  -1   3      135.55      162.20      3.74 o
   4  -1   3      175.45      168.63      4.05 o
   5  -1   3      259.90      265.13      6.74 o
   6  -1   3       14.41       12.24      0.83 o
   7  -1   3       14.46       13.42      1.93 o
  -7   0   3       11.70        7.92      2.03 o
  -6   0   3       83.83       84.29      2.38 o
  -5   0   3       86.76       86.90      1.80 o
  -4   0   3      114.21      118.50      2.29 o
  -3   0   3        5.91        6.11      0.23 o
  -2   0   3      100.40      116.65      2.19 o
  -1   0   3        1.12        3.48      0.17 o
   0   0   3       33.34       28.21      0.82 o
   1   0   3       21.80       25.73      0.67 o
   2   0   3      531.82      583.43     14.47 o
   3   0   3      100.60      112.71      2.90 o
   4   0   3        5.44        4.42      0.36 o
   5   0   3        4.64        4.54      0.58 o
   6   0   3       14.79       16.34      1.77 o
  -7   1   3        3.86        4.47      2.15 o
  -6   1   3       10.69        8.63      0.57 o
  -5   1   3       77.87       84.98      3.63 o
  -4   1   3       80.41       83.82      1.71 o
  -3   1   3       77.94       78.45      1.37 o
  -2   1   3      311.79      320.91      6.69 o
  -1   1   3       68.50       62.91      1.37 o
   0   1   3        7.45        7.47      0.35 o
   1   1   3        5.48        7.51      0.70 o
   2   1   3       11.01       10.46      1.03 o
   3   1   3        2.42        3.23      0.42 o
   4   1   3       22.79       23.23      0.87 o
   5   1   3       21.47       20.67      0.93 o
   6   1   3        2.40        2.10      0.86 o
  -7   2   3       32.54       34.59      2.64 o
  -6   2   3        1.32        1.45      0.67 o
  -5   2   3        0.02        0.12      0.58 o
  -4   2   3       34.35       33.90      1.08 o
  -3   2   3       45.04       41.10      0.89 o
  -2   2   3      487.54      514.80      9.96 o
  -1   2   3     1074.59     1072.56     24.20 o
   0   2   3       34.07       28.85      0.93 o
   1   2   3        0.67        1.72      0.25 o
   2   2   3        5.85        9.71      0.62 o
   3   2   3      346.48      349.25      8.13 o
   4   2   3       73.06       78.71      2.00 o
   5   2   3        0.60        0.35      0.66 o
   6   2   3        6.71        6.00      1.39 o
  -7   3   3       45.24       44.94      3.02 o
  -6   3   3       61.23       58.90      3.16 o
  -5   3   3       32.04       30.34      1.42 o
  -4   3   3       20.46       21.37      1.06 o
  -3   3   3       32.04       35.28      0.78 o
  -2   3   3      822.86      829.97     14.40 o
  -1   3   3      284.62      280.84      6.53 o
   0   3   3      138.15      151.15      3.53 o
   1   3   3      105.73       96.39      2.23 o
   2   3   3       46.48       51.81      1.40 o
   3   3   3       63.81       71.16      2.18 o
   4   3   3        2.18        2.91      0.54 o
   5   3   3       10.79        9.70      1.01 o
   6   3   3        0.26        0.05      0.94 o
  -7   4   3       46.74       49.18      3.16 o
  -6   4   3       21.05       18.00      2.07 o
  -5   4   3        4.91        4.64      0.69 o
  -4   4   3       20.27       17.94      1.02 o
  -3   4   3        4.80        4.80      0.24 o
  -2   4   3      186.43      185.43      3.87 o
  -1   4   3       31.16       29.86      0.98 o
   0   4   3       56.56       63.09      1.61 o
   1   4   3      182.46      182.82      4.17 o
   2   4   3        2.34        3.36      1.15 o
   3   4   3       26.54       26.97      2.45 o
   4   4   3        0.16       -0.48      0.70 o
   5   4   3        1.23        0.27      0.88 o
  -7   5   3       48.61       54.16      3.78 o
  -6   5   3        9.47        8.63      1.06 o
  -5   5   3        0.66        0.74      0.50 o
  -4   5   3       12.75       17.53      1.05 o
  -3   5   3        0.10       -0.09      0.13 o
  -2   5   3       28.64       28.63      0.70 o
  -1   5   3      130.18      127.97      2.82 o
   0   5   3       58.88       57.62      1.61 o
   1   5   3        3.12        4.36      0.42 o
   2   5   3       27.76       32.80      1.25 o
   3   5   3        3.50        2.13      0.46 o
   4   5   3        6.92        8.51      0.78 o
   5   5   3       17.38       16.34      1.37 o
  -7   6   3        2.39        5.66      2.02 o
  -6   6   3        3.98        3.52      0.87 o
  -5   6   3        0.02        1.95      1.07 o
  -4   6   3       61.33       64.62      2.43 o
  -3   6   3      298.88      284.48      6.13 o
  -2   6   3      522.20      520.48      9.58 o
  -1   6   3       12.19       12.76      0.65 o
   0   6   3       78.21       81.44      1.88 o
   1   6   3       17.62       19.04      0.74 o
   2   6   3       50.02       48.20      2.17 o
   3   6   3        0.03        0.31      0.48 o
   4   6   3       25.49       28.87      2.00 o
   5   6   3        0.16       -0.60      0.85 o
  -6   7   3        0.41       -0.90      0.95 o
  -5   7   3        0.80        1.45      0.50 o
  -4   7   3        0.16        0.53      0.20 o
  -3   7   3       68.58       65.10      1.79 o
  -2   7   3        1.58        0.88      0.28 o
  -1   7   3       39.15       42.48      1.42 o
   0   7   3        8.53        8.11      0.44 o
   1   7   3      150.47      142.11      3.63 o
   2   7   3       47.42       44.08      3.40 o
   3   7   3        2.69        3.21      0.65 o
   4   7   3        0.38       -0.71      0.72 o
  -6   8   3        5.91        3.97      2.56 o
  -5   8   3        0.01        0.87      1.49 o
  -4   8   3       10.34        8.22      0.54 o
  -3   8   3       43.23       40.19      1.37 o
  -2   8   3       22.60       26.43      1.05 o
  -1   8   3        6.68        7.15      0.55 o
   0   8   3      116.64      117.44      6.27 o
   1   8   3       64.82       64.94      2.37 o
   2   8   3        1.36        1.35      0.66 o
   3   8   3        0.43        0.52      0.82 o
  -5   9   3        3.19        2.40      1.77 o
  -4   9   3        0.08        0.64      0.64 o
  -3   9   3        1.07        1.42      0.52 o
  -2   9   3        4.71        6.12      0.68 o
  -1   9   3        0.95        0.43      0.67 o
   0   9   3        6.49        6.31      2.59 o
   1   9   3       15.38       12.37      1.18 o
   2   9   3        0.31       -0.95      1.01 o
  -4  10   3        0.07       -0.41      0.78 o
  -3  10   3        1.10        1.19      1.02 o
  -2  10   3       17.53       15.09      1.32 o
  -1  10   3        6.68        6.24      0.85 o
   0  10   3       11.68       12.83      1.48 o
   1  10   3       36.00       39.27      2.41 o
  -3  11   3        5.07        5.78      1.21 o
  -2  11   3        4.72        5.38      1.19 o
  -1  11   3       42.76       41.38      3.07 o
   0  11   3       85.00       86.98      4.88 o
  -1 -11   4        0.02       -0.46      1.57 o
   0 -11   4        4.58        5.13      2.01 o
   1 -11   4        0.83        1.86      0.73 o
   2 -11   4        2.17        2.40      0.69 o
   3 -11   4        0.16        1.88      1.13 o
  -2 -10   4       43.95       52.40      2.62 o
  -1 -10   4        0.09        0.24      0.68 o
   0 -10   4       23.55       23.25      1.04 o
   1 -10   4       66.04       71.60      4.65 o
   2 -10   4        1.11        0.84      0.59 o
   3 -10   4        0.01        0.30      0.57 o
   4 -10   4       14.35       13.80      2.49 o
  -3  -9   4        5.50        5.74      1.43 o
  -2  -9   4        6.81        5.87      1.25 o
  -1  -9   4       41.83       37.62      3.34 o
   0  -9   4        3.49        4.32      0.81 o
   1  -9   4        0.27        0.53      0.68 o
   2  -9   4        3.04        3.28      0.45 o
   3  -9   4       17.93       17.54      0.79 o
   4  -9   4        2.60        2.46      0.78 o
   5  -9   4        7.33        7.17      0.94 o
  -4  -8   4        3.66        1.84      1.03 o
  -3  -8   4        0.14       -0.13      0.69 o
  -2  -8   4        1.16        0.79      0.97 o
  -1  -8   4       29.14       26.40      0.81 o
   0  -8   4       53.03       56.57      1.55 o
   1  -8   4        4.33        5.74      0.55 o
   2  -8   4       31.76       29.64      0.88 o
   3  -8   4        1.43        0.99      0.32 o
   4  -8   4       20.31       21.51      1.56 o
   5  -8   4       39.10       46.13      2.85 o
  -5  -7   4        1.02       -0.04      1.24 o
  -4  -7   4       51.95       54.00      2.89 o
  -3  -7   4        9.13        8.18      0.39 o
  -2  -7   4      113.47      107.86      2.47 o
  -1  -7   4      740.36      751.62     14.31 o
   0  -7   4      105.71      114.03      2.63 o
   1  -7   4       22.24       22.31      0.81 o
   2  -7   4       17.45       15.69      0.61 o
   3  -7   4        2.68        2.80      0.41 o
   4  -7   4       72.20       76.56      2.19 o
   5  -7   4       71.69       73.84      3.66 o
  -5  -6   4       18.31       21.65      1.34 o
  -4  -6   4       11.66       13.68      0.90 o
  -3  -6   4        0.00       -0.31      0.41 o
  -2  -6   4      340.94      331.73      6.33 o
  -1  -6   4      186.76      186.61      3.47 o
   0  -6   4        2.41        2.37      0.29 o
   1  -6   4        0.17        0.05      0.23 o
   2  -6   4        0.13        0.26      0.23 o
   3  -6   4        5.30        5.45      0.36 o
   4  -6   4       21.51       22.56      0.82 o
   5  -6   4       13.20       13.53      0.80 o
   6  -6   4        0.06       -0.41      0.50 o
  -6  -5   4       45.63       50.94      3.46 o
  -5  -5   4        7.61        7.01      1.31 o
  -4  -5   4        1.79        1.90      0.34 o
  -3  -5   4       23.84       21.46      0.67 o
  -2  -5   4       34.79       36.93      0.97 o
  -1  -5   4        0.73        0.65      0.30 o
   0  -5   4        0.02        0.03      0.42 o
   1  -5   4        0.61        0.47      0.20 o
   2  -5   4       86.58       89.51      1.99 o
   3  -5   4       93.67      102.31      2.48 o
   4  -5   4        9.79       10.65      0.55 o
   5  -5   4        0.89        0.89      0.33 o
   6  -5   4       25.56       18.00      1.85 o
  -6  -4   4        4.81        3.64      1.28 o
  -5  -4   4        9.47        9.04      1.06 o
  -4  -4   4        0.00       -0.09      0.31 o
  -3  -4   4       30.73       40.32      0.86 o
  -2  -4   4      179.06      198.92      3.91 o
  -1  -4   4      120.32      126.23      2.55 o
   0  -4   4        4.05        2.14      0.22 o
   1  -4   4       43.24       50.99      1.07 o
   2  -4   4      390.69      402.52      8.32 o
   3  -4   4      263.18      280.40      5.63 o
   4  -4   4      281.16      292.33      8.73 o
   5  -4   4        0.56        0.51      0.32 o
  -6  -3   4       13.85       14.11      1.60 o
  -5  -3   4        2.75        2.03      0.42 o
  -4  -3   4        0.29       -0.23      0.30 o
  -3  -3   4      221.23      247.38      4.32 o
  -2  -3   4      412.38      457.92      8.84 o
  -1  -3   4      123.52      121.02      2.70 o
   0  -3   4       74.13       89.03      1.82 o
   1  -3   4      126.38      119.62      2.50 o
   2  -3   4       89.33       91.68      2.04 o
   3  -3   4      172.16      175.05      3.39 o
   4  -3   4      120.24      119.83      2.94 o
   5  -3   4        9.83        9.98      0.59 o
   6  -3   4        1.13        1.33      0.63 o
  -7  -2   4       10.47       10.08      2.08 o
  -6  -2   4        0.29        0.67      0.95 o
  -5  -2   4       17.37       16.02      0.75 o
  -4  -2   4       19.34       21.91      0.63 o
  -3  -2   4      420.98      431.06      7.43 o
  -2  -2   4      141.39      127.50      2.51 o
  -1  -2   4      166.47      170.86      3.20 o
   0  -2   4      176.26      181.41      4.79 o
   1  -2   4      365.68      397.79      9.79 o
   2  -2   4      213.14      218.38      4.23 o
   3  -2   4       26.13       29.96      0.81 o
   4  -2   4       32.14       28.85      0.88 o
   5  -2   4        2.88        1.67      0.39 o
   6  -2   4        1.29        2.11      0.95 o
  -7  -1   4        6.08        7.18      3.03 o
  -6  -1   4       25.19       23.74      1.29 o
  -5  -1   4       27.05       24.62      0.96 o
  -4  -1   4      109.23      115.22      2.34 o
  -3  -1   4       20.35       20.17      0.50 o
  -2  -1   4       44.95       50.28      1.37 o
  -1  -1   4      207.67      194.44      4.03 o
   0  -1   4       38.92       41.99      1.15 o
   1  -1   4        1.12        0.92      0.24 o
   2  -1   4      780.68      797.22     16.89 o
   3  -1   4        1.93        2.84      0.49 o
   4  -1   4       69.89       65.17      1.67 o
   5  -1   4        7.59        5.55      0.51 o
   6  -1   4        7.22       10.12      1.55 o
  -7   0   4        0.64        2.40      0.76 o
  -6   0   4       49.22       44.89      1.38 o
  -5   0   4        0.00        0.29      0.24 o
  -4   0   4       40.73       37.82      0.83 o
  -3   0   4      436.89      434.36      7.96 o
  -2   0   4       67.32       73.55      1.32 o
  -1   0   4       30.99       33.96      0.92 o
   0   0   4      268.37      253.16      6.63 o
   1   0   4      522.00      569.23     13.66 o
   2   0   4      557.01      578.31     12.11 o
   3   0   4        0.41        0.33      0.29 o
   4   0   4       11.09        9.62      0.72 o
   5   0   4        1.17        2.08      0.49 o
   6   0   4        4.30        3.72      1.36 o
  -7   1   4       13.63       14.28      2.33 o
  -6   1   4       28.07       28.01      0.88 o
  -5   1   4        0.97        0.62      0.25 o
  -4   1   4       47.40       43.68      0.92 o
  -3   1   4       17.58       20.56      0.54 o
  -2   1   4      572.52      560.36     10.48 o
  -1   1   4      107.30      107.43      2.44 o
   0   1   4      176.08      160.88      4.26 o
   1   1   4       97.41       90.92      2.15 o
   2   1   4        6.48        5.72      0.37 o
   3   1   4        5.12        5.66      1.04 o
   4   1   4       27.10       28.38      1.79 o
   5   1   4       18.48       20.41      1.96 o
   6   1   4        2.42        4.92      1.68 o
  -7   2   4       30.23       32.72      2.35 o
  -6   2   4        2.96        1.65      0.66 o
  -5   2   4        0.03        0.34      0.13 o
  -4   2   4       87.62       88.48      1.92 o
  -3   2   4       16.18       18.98      0.44 o
  -2   2   4        4.94        4.48      0.19 o
  -1   2   4       22.76       22.19      0.72 o
   0   2   4       53.48       59.75      1.38 o
   1   2   4        0.15        0.12      0.26 o
   2   2   4        6.46        7.37      0.43 o
   3   2   4        3.34        4.24      0.43 o
   4   2   4        0.85        0.17      0.60 o
   5   2   4       18.49       17.23      1.08 o
   6   2   4        6.20        4.72      1.16 o
  -7   3   4        4.48        3.52      1.21 o
  -6   3   4        7.55        6.51      0.98 o
  -5   3   4        0.47        0.70      0.54 o
  -4   3   4       31.49       26.75      0.68 o
  -3   3   4       38.50       32.99      0.65 o
  -2   3   4       20.64       15.78      0.43 o
  -1   3   4      190.87      204.62      4.16 o
   0   3   4       17.35       15.08      0.53 o
   1   3   4      274.93      301.99      6.44 o
   2   3   4       72.59       68.66      1.77 o
   3   3   4      133.91      132.66      3.66 o
   4   3   4      162.65      157.05     10.33 o
   5   3   4        0.69        1.22      0.97 o
   6   3   4        0.53       -1.21      1.21 o
  -7   4   4       23.27       24.37      2.28 o
  -6   4   4        0.03       -0.70      0.90 o
  -5   4   4       11.93        9.64      0.88 o
  -4   4   4      109.83       92.93      2.01 o
  -3   4   4      233.75      220.90      3.97 o
  -2   4   4        0.01       -0.09      0.19 o
  -1   4   4       85.47       81.02      2.27 o
   0   4   4       93.23       97.03      2.90 o
   1   4   4       63.03       58.35      1.52 o
   2   4   4      196.28      199.67      4.88 o
   3   4   4      154.51      152.75      4.07 o
   4   4   4        0.01        0.69      0.81 o
   5   4   4       63.63       68.32      3.49 o
  -7   5   4        0.01       -1.40      1.40 o
  -6   5   4       37.20       41.48      2.48 o
  -5   5   4       20.55       23.51      1.48 o
  -4   5   4       14.32       13.99      0.48 o
  -3   5   4      101.79      101.32      2.56 o
  -2   5   4        0.12        0.42      0.18 o
  -1   5   4      170.26      175.70      3.93 o
   0   5   4       20.51       18.47      0.82 o
   1   5   4       59.69       66.74      2.00 o
   2   5   4       21.68       17.52      1.18 o
   3   5   4       25.24       19.30      1.14 o
   4   5   4       28.07       28.62      1.72 o
   5   5   4        1.08        0.10      0.77 o
  -6   6   4        5.91        3.77      1.02 o
  -5   6   4        0.17        0.04      0.65 o
  -4   6   4       40.72       44.61      1.17 o
  -3   6   4        6.16        5.78      0.42 o
  -2   6   4       42.46       44.94      1.25 o
  -1   6   4       89.52       95.11      2.05 o
   0   6   4       26.16       24.37      1.03 o
   1   6   4       33.58       26.87      1.08 o
   2   6   4      117.02      114.22      4.19 o
   3   6   4        2.86        1.60      1.72 o
   4   6   4        4.67        3.39      0.89 o
  -6   7   4        0.00        1.65      2.31 o
  -5   7   4       41.51       39.31      2.62 o
  -4   7   4        3.16        2.36      0.33 o
  -3   7   4       11.80       11.20      0.85 o
  -2   7   4        1.73        2.09      0.75 o
  -1   7   4       58.22       54.79      1.78 o
   0   7   4      104.21       97.85      2.59 o
   1   7   4      292.19      303.19      9.40 o
   2   7   4      118.74      132.05      8.59 o
   3   7   4        0.07        1.93      0.89 o
   4   7   4       27.23       27.97      2.04 o
  -5   8   4        3.59        2.15      1.45 o
  -4   8   4        4.05        2.91      0.53 o
  -3   8   4       18.67       19.52      0.91 o
  -2   8   4        1.13        0.87      0.45 o
  -1   8   4        2.92        1.80      1.14 o
   0   8   4       43.82       39.90      2.19 o
   1   8   4      108.23      114.73      4.40 o
   2   8   4       42.61       46.61      2.51 o
   3   8   4        8.18        7.49      2.31 o
  -4   9   4       33.99       34.44      2.41 o
  -3   9   4        3.20        2.77      0.71 o
  -2   9   4        0.42       -0.03      0.78 o
  -1   9   4        0.07        0.25      1.09 o
   0   9   4        2.38        1.54      1.00 o
   1   9   4       15.94       15.97      1.20 o
   2   9   4        0.00        0.76      1.09 o
  -4  10   4        5.10        4.80      1.07 o
  -3  10   4        4.11        5.00      1.04 o
  -2  10   4        3.00        1.71      1.09 o
  -1  10   4        8.21        8.74      0.98 o
   0  10   4       22.33       21.65      1.85 o
   1  10   4        0.00        0.99      1.06 o
  -1 -11   5        1.34        1.22      1.34 o
   0 -11   5       13.49       11.11      1.99 o
   1 -11   5       49.56       56.96      4.12 o
   2 -11   5       20.02       19.69      1.36 o
   3 -11   5        1.60        1.93      1.15 o
  -2 -10   5       71.02       76.18      6.24 o
  -1 -10   5        8.85        5.82      2.12 o
   0 -10   5      171.66      180.47      6.61 o
   1 -10   5       50.60       51.40      2.14 o
   2 -10   5        0.38        0.54      1.34 o
   3 -10   5        2.92        4.28      1.73 o
   4 -10   5        0.82        2.61      0.92 o
  -3  -9   5      136.86      156.52      8.11 o
  -2  -9   5       47.38       50.70      2.59 o
  -1  -9   5       40.34       35.82      1.62 o
   0  -9   5       62.67       63.60      2.35 o
   1  -9   5        4.92        4.13      0.78 o
   2  -9   5        3.73        4.79      0.52 o
   3  -9   5        5.82        4.59      0.63 o
   4  -9   5       13.94       17.03      2.17 o
   5  -9   5        8.50        7.29      1.56 o
  -4  -8   5       34.56       39.85      2.47 o
  -3  -8   5        6.31        5.91      0.83 o
  -2  -8   5        6.62        5.24      0.73 o
  -1  -8   5       93.96       92.05      3.76 o
   0  -8   5        1.35        0.86      0.39 o
   1  -8   5       27.74       29.88      1.20 o
   2  -8   5        0.02       -0.25      0.26 o
   3  -8   5       31.14       29.89      1.09 o
   4  -8   5       35.16       35.44      1.58 o
   5  -8   5       37.66       36.43      3.88 o
  -5  -7   5       10.10       10.44      1.35 o
  -4  -7   5        0.95        1.42      1.00 o
  -3  -7   5        5.08        6.78      0.65 o
  -2  -7   5       98.34       96.00      2.83 o
  -1  -7   5       63.00       63.50      1.87 o
   0  -7   5      107.70      109.47      2.93 o
   1  -7   5       64.31       61.31      1.59 o
   2  -7   5       10.65       10.97      0.53 o
   3  -7   5       15.36       15.88      0.80 o
   4  -7   5       84.32       91.17      3.71 o
   5  -7   5        0.25       -0.28      0.66 o
   6  -7   5       19.45       14.48      1.81 o
  -5  -6   5        0.33       -0.07      0.87 o
  -4  -6   5       49.69       61.89      2.52 o
  -3  -6   5        0.13        0.34      0.45 o
  -2  -6   5      119.61      122.84      2.71 o
  -1  -6   5      103.92      109.43      2.32 o
   0  -6   5       81.37       80.54      2.05 o
   1  -6   5       18.61       18.39      0.66 o
   2  -6   5       98.36      103.96      3.20 o
   3  -6   5      115.47      113.69      3.06 o
   4  -6   5        4.71        3.98      0.83 o
   5  -6   5        5.73        5.12      0.87 o
   6  -6   5        0.70        1.37      0.78 o
  -6  -5   5        0.00        0.66      1.40 o
  -5  -5   5        6.43        8.73      0.90 o
  -4  -5   5       14.61       20.62      1.13 o
  -3  -5   5       73.31       75.27      1.93 o
  -2  -5   5      121.31      131.64      2.45 o
  -1  -5   5      128.71      131.81      2.86 o
   0  -5   5       89.21       88.47      1.65 o
   1  -5   5       46.58       46.08      1.10 o
   2  -5   5       45.86       48.73      1.40 o
   3  -5   5       57.15       57.60      1.81 o
   4  -5   5        1.00        0.45      0.89 o
   5  -5   5        3.45        2.67      0.50 o
   6  -5   5        0.90       -0.17      0.90 o
  -6  -4   5        7.29        8.88      1.48 o
  -5  -4   5       10.64       10.82      0.89 o
  -4  -4   5        0.00        0.19      0.29 o
  -3  -4   5        4.04        6.21      0.44 o
  -2  -4   5       25.94       25.64      0.76 o
  -1  -4   5       25.18       26.41      0.70 o
   0  -4   5       62.37       66.56      1.43 o
   1  -4   5        0.85        0.27      0.21 o
   2  -4   5        0.32        0.35      0.29 o
   3  -4   5      120.52      108.88      2.65 o
   4  -4   5        9.28        9.56      0.58 o
   5  -4   5       41.79       38.72      2.00 o
  -6  -3   5        1.14        2.79      2.29 o
  -5  -3   5        9.42        7.03      0.60 o
  -4  -3   5        8.32        5.15      0.43 o
  -3  -3   5        0.00       -0.06      0.41 o
  -2  -3   5       52.04       49.99      1.09 o
  -1  -3   5       53.86       51.83      0.98 o
   0  -3   5       37.25       35.17      1.46 o
   1  -3   5      406.62      411.08      8.24 o
   2  -3   5        5.87        6.39      0.36 o
   3  -3   5      159.58      156.41      3.51 o
   4  -3   5        0.55        0.81      0.34 o
   5  -3   5        5.76        4.76      0.49 o
   6  -3   5       21.77       20.01      1.95 o
  -6  -2   5        0.73        1.09      1.37 o
  -5  -2   5        0.17       -0.05      0.37 o
  -4  -2   5      177.93      177.61      3.52 o
  -3  -2   5      134.76      135.27      3.13 o
  -2  -2   5        1.03        0.76      0.18 o
  -1  -2   5       87.60       87.17      1.75 o
   0  -2   5        2.14        5.72      0.41 o
   1  -2   5      267.55      274.30      5.93 o
   2  -2   5       10.02       11.50      0.53 o
   3  -2   5       10.76       10.31      0.52 o
   4  -2   5       24.23       21.16      0.83 o
   5  -2   5       30.72       26.22      1.38 o
   6  -2   5       14.58       13.05      1.90 o
  -7  -1   5        2.01        3.21      1.31 o
  -6  -1   5        2.16        2.06      0.70 o
  -5  -1   5       23.41       23.53      0.70 o
  -4  -1   5       54.91       53.43      1.15 o
  -3  -1   5       16.23       15.15      1.13 o
  -2  -1   5        2.37        2.26      0.25 o
  -1  -1   5      208.15      208.17      4.50 o
   0  -1   5       41.67       47.93      1.25 o
   1  -1   5       26.98       30.71      1.21 o
   2  -1   5       48.40       47.42      1.41 o
   3  -1   5       10.41        9.62      0.51 o
   4  -1   5        1.64        2.47      0.40 o
   5  -1   5       31.48       30.21      1.63 o
   6  -1   5        0.00        0.62      0.95 o
  -7   0   5        0.00       -0.17      0.65 o
  -6   0   5        0.58        0.77      0.43 o
  -5   0   5       18.86       18.52      0.57 o
  -4   0   5      151.93      154.55      2.88 o
  -3   0   5        6.08        6.35      0.32 o
  -2   0   5      123.06      132.24      2.45 o
  -1   0   5       92.98       89.55      2.25 o
   0   0   5       29.38       27.65      1.05 o
   1   0   5       99.12      114.44      2.67 o
   2   0   5       13.47       15.76      0.93 o
   3   0   5       49.49       55.70      1.52 o
   4   0   5       44.15       39.05      1.25 o
   5   0   5        1.10        1.32      0.60 o
   6   0   5       13.10       11.87      2.30 o
  -7   1   5        2.08        1.74      1.12 o
  -6   1   5        1.86        2.52      0.84 o
  -5   1   5        0.13        0.21      0.29 o
  -4   1   5      136.22      130.01      2.32 o
  -3   1   5       42.58       46.42      0.88 o
  -2   1   5      452.83      483.79      8.25 o
  -1   1   5       93.12       99.97      2.91 o
   0   1   5      126.61      123.57      3.01 o
   1   1   5       63.80       70.49      1.53 o
   2   1   5      255.52      269.10      7.30 o
   3   1   5        0.16        0.23      0.41 o
   4   1   5       25.62       27.58      1.17 o
   5   1   5       10.46       11.28      1.02 o
   6   1   5       42.57       46.07      4.54 o
  -7   2   5        0.86       -0.95      1.24 o
  -6   2   5        0.99        0.82      0.27 o
  -5   2   5      248.34      259.87      8.50 o
  -4   2   5      155.56      153.07      3.00 o
  -3   2   5      192.71      205.99      3.77 o
  -2   2   5      356.46      375.20      7.06 o
  -1   2   5      317.35      317.08      6.72 o
   0   2   5       58.46       64.35      1.61 o
   1   2   5      100.74      105.17      2.44 o
   2   2   5       10.95       11.65      0.63 o
   3   2   5       89.09       95.56      2.88 o
   4   2   5       75.92       75.57      2.86 o
   5   2   5        0.01        0.13      0.77 o
   6   2   5        2.04        4.64      2.10 o
  -7   3   5        0.97       -1.03      1.20 o
  -6   3   5       19.66       18.05      1.42 o
  -5   3   5       71.90       70.93      2.10 o
  -4   3   5       49.35       45.85      1.09 o
  -3   3   5       30.63       35.09      0.77 o
  -2   3   5        4.21        4.10      0.27 o
  -1   3   5        9.74       10.19      0.51 o
   0   3   5       31.58       37.48      1.03 o
   1   3   5        0.49        0.78      0.38 o
   2   3   5       80.62       78.23      2.45 o
   3   3   5      146.18      145.93      4.31 o
   4   3   5       13.89       13.98      1.15 o
   5   3   5        0.87        1.67      0.77 o
  -7   4   5       18.03       16.24      2.54 o
  -6   4   5       68.13       72.09      3.71 o
  -5   4   5        2.00        2.60      0.69 o
  -4   4   5       60.84       62.43      1.33 o
  -3   4   5       26.50       25.14      0.90 o
  -2   4   5        1.15        0.96      0.21 o
  -1   4   5      147.16      146.09      5.18 o
   0   4   5       77.04       83.08      2.14 o
   1   4   5       21.94       19.81      1.51 o
   2   4   5      169.12      154.21      4.01 o
   3   4   5      130.12      131.09      4.31 o
   4   4   5       15.74       14.72      1.64 o
   5   4   5        1.82        2.20      1.08 o
  -6   5   5       16.29       12.63      1.51 o
  -5   5   5        0.33        1.38      0.78 o
  -4   5   5       97.25      102.33      3.65 o
  -3   5   5      149.56      142.41      2.98 o
  -2   5   5      320.98      315.93      6.08 o
  -1   5   5      177.24      184.74      3.78 o
   0   5   5        4.08        5.62      0.50 o
   1   5   5        3.72        1.27      0.42 o
   2   5   5      254.30      270.41      7.46 o
   3   5   5       24.11       27.57      1.59 o
   4   5   5        7.90        7.04      1.18 o
  -6   6   5        6.25        3.38      1.04 o
  -5   6   5        8.35       10.31      2.20 o
  -4   6   5       54.05       50.41      1.31 o
  -3   6   5       72.26       69.66      1.86 o
  -2   6   5        7.05        6.56      0.47 o
  -1   6   5       86.18       81.02      2.05 o
   0   6   5        5.03        5.52      0.66 o
   1   6   5       15.61       15.03      0.86 o
   2   6   5        4.86        5.95      0.98 o
   3   6   5        0.02       -0.04      1.22 o
   4   6   5        0.68       -0.25      0.93 o
  -6   7   5        3.58        5.93      2.07 o
  -5   7   5       17.10       14.67      2.31 o
  -4   7   5        4.96        4.32      0.37 o
  -3   7   5        0.85        0.89      0.41 o
  -2   7   5      100.62      101.36      2.67 o
  -1   7   5        0.03        0.29      0.37 o
   0   7   5        0.01        0.27      0.63 o
   1   7   5       37.81       42.23      2.08 o
   2   7   5        0.05        0.06      0.52 o
   3   7   5        1.59        1.70      2.20 o
  -5   8   5        3.83        2.73      0.49 o
  -4   8   5        0.53        1.64      0.48 o
  -3   8   5       20.00       21.39      1.17 o
  -2   8   5        2.16        2.13      0.55 o
  -1   8   5       29.89       30.47      1.65 o
   0   8   5       89.28       98.13      3.41 o
   1   8   5      111.99      122.88      5.26 o
   2   8   5       29.59       27.19      1.76 o
  -4   9   5       19.94       20.30      3.30 o
  -3   9   5       45.35       51.18      3.04 o
  -2   9   5        1.46        0.45      0.54 o
  -1   9   5        6.00        4.45      0.96 o
   0   9   5       11.24       15.00      1.69 o
   1   9   5        1.12        0.97      1.02 o
  -3  10   5        5.42        4.47      1.12 o
  -2  10   5        6.14        7.78      1.51 o
  -1  10   5        0.01       -0.19      0.95 o
   0  10   5       21.86       20.83      2.66 o
   0 -11   6        4.08        0.71      1.37 o
   1 -11   6       13.09       13.02      1.56 o
   2 -11   6        0.93        0.29      2.20 o
  -2 -10   6        9.62        8.15      1.75 o
  -1 -10   6        2.01        2.24      3.27 o
   0 -10   6       42.49       38.43      2.06 o
   1 -10   6       35.82       34.08      2.91 o
   2 -10   6       20.00       17.36      1.58 o
   3 -10   6        3.91        3.38      1.82 o
   4 -10   6        1.55       -1.20      1.20 o
  -3  -9   6       37.90       38.49      2.56 o
  -2  -9   6        1.30        1.19      1.31 o
  -1  -9   6       26.04       24.92      1.41 o
   0  -9   6        7.22        8.08      0.76 o
   1  -9   6        0.73        0.23      0.69 o
   2  -9   6        4.46        3.67      0.71 o
   3  -9   6        7.32        8.93      0.73 o
   4  -9   6       18.85       17.78      2.50 o
  -4  -8   6        9.29        7.82      1.19 o
  -3  -8   6       10.15       11.33      1.13 o
  -2  -8   6        0.37       -0.35      0.72 o
  -1  -8   6        0.00        0.91      0.62 o
   0  -8   6        4.49        4.93      0.75 o
   1  -8   6       92.60       88.76      2.90 o
   2  -8   6      105.15      100.91      3.03 o
   3  -8   6       11.43       11.54      0.92 o
   4  -8   6       21.47       17.67      2.21 o
   5  -8   6       31.10       32.80      3.24 o
  -4  -7   6        1.76        0.49      1.18 o
  -3  -7   6       16.16       19.01      1.29 o
  -2  -7   6       23.55       21.00      1.76 o
  -1  -7   6        0.37        0.51      0.48 o
   0  -7   6       29.41       31.22      1.08 o
   1  -7   6       26.74       24.97      0.90 o
   2  -7   6        7.27        6.37      0.50 o
   3  -7   6        0.20       -0.11      0.37 o
   4  -7   6        1.49        1.09      0.50 o
   5  -7   6        6.62        4.66      1.28 o
  -5  -6   6       18.06       21.60      1.70 o
  -4  -6   6        1.26        1.51      0.76 o
  -3  -6   6        0.01        0.21      0.42 o
  -2  -6   6        0.34        0.06      0.38 o
  -1  -6   6       90.84       92.61      2.46 o
   0  -6   6       36.41       40.23      1.62 o
   1  -6   6       13.75       11.61      0.50 o
   2  -6   6      113.33      112.42      2.85 o
   3  -6   6       23.47       24.07      1.26 o
   4  -6   6        4.64        4.25      1.07 o
   5  -6   6        1.94        1.07      1.04 o
   6  -6   6       11.25       11.26      1.85 o
  -5  -5   6        8.67       10.44      1.03 o
  -4  -5   6        1.43        0.70      0.55 o
  -3  -5   6       24.11       22.75      0.89 o
  -2  -5   6      158.12      151.66      3.15 o
  -1  -5   6       40.47       43.21      1.26 o
   0  -5   6      261.34      267.62      6.97 o
   1  -5   6       27.00       26.55      0.70 o
   2  -5   6      167.62      176.49      4.70 o
   3  -5   6      241.96      251.31      6.03 o
   4  -5   6       23.03       16.77      0.80 o
   5  -5   6       14.39       16.14      1.91 o
   6  -5   6       11.69       16.98      2.17 o
  -6  -4   6       22.49       24.50      2.51 o
  -5  -4   6       18.06       17.86      1.27 o
  -4  -4   6       12.88       10.98      0.75 o
  -3  -4   6       15.74       12.24      0.59 o
  -2  -4   6       20.55       15.83      0.63 o
  -1  -4   6      148.23      142.66      3.28 o
   0  -4   6        6.56        7.25      0.38 o
   1  -4   6       25.33       27.87      0.85 o
   2  -4   6       65.03       71.49      1.70 o
   3  -4   6       10.47        7.99      0.49 o
   4  -4   6        3.20        2.12      0.37 o
   5  -4   6        4.08        3.67      0.67 o
  -6  -3   6        2.81        1.47      1.17 o
  -5  -3   6        3.72        4.46      0.59 o
  -4  -3   6        5.35        5.39      0.58 o
  -3  -3   6        1.33        0.86      0.39 o
  -2  -3   6       18.49       21.72      0.53 o
  -1  -3   6        4.77        5.33      0.65 o
   0  -3   6       15.28       18.12      0.67 o
   1  -3   6        0.62        0.65      0.28 o
   2  -3   6       60.94       66.16      1.63 o
   3  -3   6       32.39       31.80      0.96 o
   4  -3   6       12.63       10.77      0.88 o
   5  -3   6        1.28        1.00      0.49 o
   6  -3   6        9.90       11.00      2.00 o
  -6  -2   6       27.35       28.50      2.00 o
  -5  -2   6       13.05       11.67      0.84 o
  -4  -2   6       77.04       75.65      1.57 o
  -3  -2   6       55.91       54.19      1.16 o
  -2  -2   6        0.97        0.21      0.20 o
  -1  -2   6       89.75      106.13      2.26 o
   0  -2   6       20.97       22.14      0.69 o
   1  -2   6        2.25        2.86      0.42 o
   2  -2   6        7.64        6.93      0.48 o
   3  -2   6        4.68        2.53      0.35 o
   4  -2   6        0.00        0.51      0.48 o
   5  -2   6       20.26       19.68      1.21 o
   6  -2   6       16.03       15.12      2.25 o
  -6  -1   6       12.99       14.09      2.31 o
  -5  -1   6        4.68        4.20      0.54 o
  -4  -1   6      255.73      259.88      5.12 o
  -3  -1   6      480.32      469.43      8.35 o
  -2  -1   6        0.13        2.69      0.37 o
  -1  -1   6       84.14       98.75      2.90 o
   0  -1   6        4.03        4.43      0.36 o
   1  -1   6      113.54      127.86      2.62 o
   2  -1   6       13.81       12.41      0.61 o
   3  -1   6       82.57       77.71      2.24 o
   4  -1   6       41.54       46.61      1.47 o
   5  -1   6       14.98       17.03      1.10 o
   6  -1   6        0.17        0.24      1.52 o
  -6   0   6        0.01        0.38      0.64 o
  -5   0   6       24.73       26.03      0.76 o
  -4   0   6      283.43      287.18      5.18 o
  -3   0   6       27.93       25.46      0.71 o
  -2   0   6       23.38       26.98      1.07 o
  -1   0   6        2.10        1.98      0.68 o
   0   0   6        3.84        2.93      0.35 o
   1   0   6        5.85        4.72      0.39 o
   2   0   6      336.45      358.45      8.51 o
   3   0   6        3.79        4.51      0.59 o
   4   0   6       35.99       34.13      2.06 o
   5   0   6        2.90        3.13      0.67 o
   6   0   6        1.58        0.57      1.20 o
  -7   1   6        4.87        4.34      1.45 o
  -6   1   6       15.84       16.86      0.90 o
  -5   1   6      127.10      130.60      3.66 o
  -4   1   6        8.38        7.49      0.35 o
  -3   1   6      200.84      207.60      3.65 o
  -2   1   6       97.55      105.81      2.20 o
  -1   1   6      189.87      198.32      3.90 o
   0   1   6       74.20       71.97      1.65 o
   1   1   6      329.60      346.04      7.35 o
   2   1   6       29.55       33.86      1.21 o
   3   1   6      221.81      224.42      6.03 o
   4   1   6       10.95        8.60      0.78 o
   5   1   6        5.46        6.34      0.93 o
  -7   2   6        3.59        4.72      1.31 o
  -6   2   6       28.55       23.01      1.11 o
  -5   2   6      169.78      169.99      5.28 o
  -4   2   6        0.97        1.74      0.50 o
  -3   2   6        7.94       11.55      0.45 o
  -2   2   6      164.15      173.84      4.07 o
  -1   2   6       55.86       62.36      1.54 o
   0   2   6       91.49       96.89      2.97 o
   1   2   6      234.68      229.76      5.91 o
   2   2   6       49.45       50.06      1.62 o
   3   2   6       18.68       20.47      0.98 o
   4   2   6        0.14       -0.37      1.18 o
   5   2   6       30.19       30.44      1.92 o
  -6   3   6      118.69      133.41      7.13 o
  -5   3   6       43.96       42.82      1.25 o
  -4   3   6       21.39       14.14      0.58 o
  -3   3   6       27.08       33.81      0.79 o
  -2   3   6       43.41       46.02      1.17 o
  -1   3   6       12.58       10.45      0.57 o
   0   3   6       18.48       19.47      0.82 o
   1   3   6       17.78       18.83      0.85 o
   2   3   6       31.66       33.59      1.42 o
   3   3   6       13.82       14.96      1.13 o
   4   3   6        0.00        0.18      0.67 o
   5   3   6        3.89        4.03      1.01 o
  -6   4   6       13.61       15.88      1.59 o
  -5   4   6        0.33        0.77      0.21 o
  -4   4   6       24.66       25.08      0.74 o
  -3   4   6      130.37      126.37      2.65 o
  -2   4   6        7.32        6.81      0.93 o
  -1   4   6        0.64        0.25      0.35 o
   0   4   6        7.93        6.44      0.54 o
   1   4   6        5.53        3.40      0.56 o
   2   4   6       23.01       21.93      1.11 o
   3   4   6        6.15        4.92      0.82 o
   4   4   6        2.13        3.46      1.30 o
  -6   5   6        4.17        3.59      1.32 o
  -5   5   6        5.14        3.48      0.31 o
  -4   5   6       46.72       42.55      1.22 o
  -3   5   6        6.54        4.92      0.55 o
  -2   5   6        6.55        9.15      0.49 o
  -1   5   6        2.70        3.28      0.43 o
   0   5   6       22.43       23.11      0.98 o
   1   5   6       15.61       18.42      0.95 o
   2   5   6       41.85       57.46      2.51 o
   3   5   6        1.95        0.49      0.75 o
   4   5   6       24.19       28.31      4.10 o
  -5   6   6       20.48       20.28      1.29 o
  -4   6   6       31.75       34.83      1.84 o
  -3   6   6        0.46        0.25      0.28 o
  -2   6   6       66.34       67.80      1.70 o
  -1   6   6       32.14       28.02      1.04 o
   0   6   6       92.59       94.24      3.74 o
   1   6   6       20.37       17.53      1.14 o
   2   6   6       24.92       26.51      3.11 o
   3   6   6        3.92        4.16      1.14 o
  -5   7   6       61.79       65.90      4.28 o
  -4   7   6       58.31       65.68      6.63 o
  -3   7   6       21.07       18.87      0.98 o
  -2   7   6       24.02       23.43      0.91 o
  -1   7   6        0.83        0.52      0.33 o
   0   7   6        6.61        8.83      0.66 o
   1   7   6       23.35       22.81      2.40 o
   2   7   6        3.83        6.85      1.21 o
   3   7   6       26.58       26.29      2.20 o
  -5   8   6        1.81        1.74      0.66 o
  -4   8   6       28.27       28.94      2.35 o
  -3   8   6       58.48       60.97      3.42 o
  -2   8   6        0.37       -0.61      0.65 o
  -1   8   6       45.40       46.60      2.42 o
   0   8   6       10.26       12.95      2.46 o
   1   8   6        8.13        8.12      0.91 o
   2   8   6        3.09        2.72      0.84 o
  -4   9   6       76.09       73.74      6.07 o
  -3   9   6        0.66        2.11      1.12 o
  -2   9   6        0.01        0.19      0.74 o
  -1   9   6        1.34        0.24      1.06 o
   0   9   6        0.19       -0.12      0.39 o
   1   9   6        4.02        1.72      1.18 o
  -2  10   6       12.46       13.99      2.31 o
  -1 -10   7        3.06        2.01      1.27 o
   0 -10   7        5.12        3.30      1.00 o
   1 -10   7        0.10        0.34      1.55 o
   2 -10   7        1.10        0.27      1.31 o
   3 -10   7       28.00       28.32      3.28 o
  -3  -9   7        3.12        2.61      1.58 o
  -2  -9   7       22.20       26.50      2.27 o
  -1  -9   7        1.99        2.35      1.51 o
   0  -9   7        6.06        4.91      1.26 o
   1  -9   7       12.94       12.38      0.94 o
   2  -9   7       14.20       11.94      0.85 o
   3  -9   7        3.49        3.52      0.79 o
   4  -9   7       35.60       32.65      3.45 o
  -3  -8   7       28.04       28.16      2.63 o
  -2  -8   7        1.24       -0.63      1.25 o
  -1  -8   7        5.47        6.13      1.44 o
   0  -8   7       52.78       52.08      2.27 o
   1  -8   7      242.75      248.58      6.37 o
   2  -8   7       17.21       16.75      0.90 o
   3  -8   7       67.43       62.94      2.46 o
   4  -8   7      104.01       95.70      9.94 o
  -4  -7   7       17.64       18.64      1.71 o
  -3  -7   7       11.52        9.22      1.13 o
  -2  -7   7        1.87        2.42      0.59 o
  -1  -7   7        3.64        3.29      0.67 o
   0  -7   7      118.98      115.77      3.74 o
   1  -7   7       75.42       75.10      2.09 o
   2  -7   7        5.17        5.88      0.64 o
   3  -7   7        3.50        4.13      0.72 o
   4  -7   7        2.13        1.20      0.67 o
   5  -7   7        5.43        4.21      1.47 o
  -5  -6   7        6.87        5.07      1.47 o
  -4  -6   7        0.34       -0.19      0.97 o
  -3  -6   7       12.04       12.04      0.88 o
  -2  -6   7        0.56        0.88      0.54 o
  -1  -6   7       43.22       44.01      2.70 o
   0  -6   7       17.83       17.07      0.67 o
   1  -6   7       13.91       14.47      1.64 o
   2  -6   7        0.12       -0.41      0.41 o
   3  -6   7        8.63        8.76      0.88 o
   4  -6   7        0.91        0.99      0.63 o
   5  -6   7       20.62       18.99      2.41 o
  -5  -5   7        0.00       -0.03      0.95 o
  -4  -5   7        0.03       -0.65      0.65 o
  -3  -5   7       34.18       28.41      1.38 o
  -2  -5   7       42.77       37.79      1.74 o
  -1  -5   7        9.59       10.79      0.66 o
   0  -5   7       29.88       25.55      1.00 o
   1  -5   7        0.75        1.24      0.29 o
   2  -5   7       84.26       90.22      2.23 o
   3  -5   7       24.57       19.49      1.43 o
   4  -5   7       16.44       15.36      1.75 o
   5  -5   7       37.79       40.74      5.50 o
  -5  -4   7       22.90       22.28      1.52 o
  -4  -4   7        0.10       -0.04      0.62 o
  -3  -4   7      247.84      248.72      5.92 o
  -2  -4   7       64.25       64.53      3.00 o
  -1  -4   7       41.31       35.10      0.94 o
   0  -4   7       75.60       82.91      3.73 o
   1  -4   7        1.37        0.77      0.37 o
   2  -4   7       59.63       52.48      1.54 o
   3  -4   7        0.45        0.40      0.41 o
   4  -4   7        0.06       -0.44      0.46 o
   5  -4   7        1.09        2.93      1.19 o
  -6  -3   7        0.21       -0.54      0.98 o
  -5  -3   7       27.54       30.42      1.50 o
  -4  -3   7        2.68        2.70      0.50 o
  -3  -3   7        4.90        5.98      0.56 o
  -2  -3   7       19.17       17.02      0.56 o
  -1  -3   7       21.65       24.08      0.79 o
   0  -3   7      142.45      144.68      3.17 o
   1  -3   7       33.15       29.98      1.36 o
   2  -3   7        3.92        1.96      0.42 o
   3  -3   7        7.91        7.38      1.27 o
   4  -3   7        8.91        9.18      0.74 o
   5  -3   7       10.15        7.78      1.83 o
  -6  -2   7        3.33        4.35      1.55 o
  -5  -2   7        1.36        1.04      0.43 o
  -4  -2   7       16.73       17.83      0.81 o
  -3  -2   7       39.21       35.54      1.03 o
  -2  -2   7       22.59       17.50      0.55 o
  -1  -2   7       77.81       85.19      3.41 o
   0  -2   7        0.00       -0.15      0.33 o
   1  -2   7        0.74        1.19      0.35 o
   2  -2   7       26.42       24.57      1.75 o
   3  -2   7       13.95       11.55      0.63 o
   4  -2   7       19.29       19.09      1.20 o
   5  -2   7        1.12        0.53      0.65 o
  -6  -1   7        5.90        6.27      0.88 o
  -5  -1   7       76.37       73.98      2.30 o
  -4  -1   7      348.78      358.54     15.32 o
  -3  -1   7      328.68      335.10      6.39 o
  -2  -1   7        0.82        1.69      0.24 o
  -1  -1   7       13.39       17.81      0.68 o
   0  -1   7        5.81        6.02      0.41 o
   1  -1   7       12.37       10.53      2.49 o
   2  -1   7      142.16      137.83      3.30 o
   3  -1   7        2.16        3.75      0.64 o
   4  -1   7       26.00       31.50      1.60 o
   5  -1   7        1.30        2.30      1.83 o
  -6   0   7        3.36        3.84      0.62 o
  -5   0   7       94.06       94.40      2.42 o
  -4   0   7      154.86      146.32      3.32 o
  -3   0   7        1.09        1.26      0.30 o
  -2   0   7       43.85       44.32      1.62 o
  -1   0   7        0.90        0.01      0.27 o
   0   0   7      187.36      183.95      3.57 o
   1   0   7        5.81        5.96      0.57 o
   2   0   7        0.06        0.67      0.37 o
   3   0   7        6.60        7.48      0.63 o
   4   0   7        1.08        0.82      0.64 o
   5   0   7       14.38       18.54      1.81 o
  -6   1   7       12.82       12.22      1.02 o
  -5   1   7       17.25       19.13      0.74 o
  -4   1   7       12.10       11.11      0.51 o
  -3   1   7        8.42        7.16      0.44 o
  -2   1   7       17.64       16.89      0.81 o
  -1   1   7       19.18       21.55      0.66 o
   0   1   7       35.87       36.11      1.12 o
   1   1   7        5.11        4.28      0.58 o
   2   1   7       63.79       69.55      2.12 o
   3   1   7       34.80       38.58      1.73 o
   4   1   7        3.69        3.42      1.44 o
   5   1   7       34.80       33.37      3.66 o
  -6   2   7       12.08       11.29      1.62 o
  -5   2   7        0.57        0.13      0.26 o
  -4   2   7       12.31       11.59      0.52 o
  -3   2   7        1.63        1.84      0.28 o
  -2   2   7        9.36        9.51      0.49 o
  -1   2   7        0.00        0.04      0.27 o
   0   2   7      133.72      132.48      3.49 o
   1   2   7        5.89        5.72      0.67 o
   2   2   7       34.82       33.80      1.27 o
   3   2   7        5.00        4.31      0.70 o
   4   2   7        7.23        6.34      1.38 o
   5   2   7       81.43       87.89      5.28 o
  -6   3   7        1.36        1.47      0.52 o
  -5   3   7        2.60        1.83      0.79 o
  -4   3   7        2.50        3.96      1.00 o
  -3   3   7      166.64      179.45      3.85 o
  -2   3   7       10.08        8.14      0.54 o
  -1   3   7       60.09       54.53      1.39 o
   0   3   7       26.72       25.62      1.08 o
   1   3   7       42.86       41.43      1.64 o
   2   3   7      118.46      111.05      3.57 o
   3   3   7        0.03       -0.15      0.61 o
   4   3   7       32.55       29.85      3.44 o
  -6   4   7        2.12        0.90      1.86 o
  -5   4   7       12.17       12.67      0.66 o
  -4   4   7      115.29      118.89      3.01 o
  -3   4   7       11.50       13.43      1.02 o
  -2   4   7      110.04      106.37      2.45 o
  -1   4   7      311.03      320.89      7.19 o
   0   4   7      103.98      110.26      3.78 o
   1   4   7       48.54       40.38      1.88 o
   2   4   7       15.72       14.71      1.44 o
   3   4   7       31.10       33.61      2.21 o
   4   4   7       49.50       48.44      3.37 o
  -6   5   7       11.70       11.78      2.29 o
  -5   5   7       11.67        7.98      0.68 o
  -4   5   7        9.16        7.75      0.48 o
  -3   5   7       35.57       31.16      1.29 o
  -2   5   7       23.66       23.25      0.96 o
  -1   5   7        0.16       -0.39      0.39 o
   0   5   7       40.16       38.33      2.13 o
   1   5   7        0.48       -0.84      0.84 o
   2   5   7        0.87        0.64      0.73 o
   3   5   7       10.09       13.28      1.56 o
  -5   6   7       74.77       83.07      4.57 o
  -4   6   7        0.38        0.18      0.42 o
  -3   6   7       11.78       10.19      1.16 o
  -2   6   7        0.19        0.75      0.54 o
  -1   6   7       51.04       48.45      2.05 o
   0   6   7        8.79        7.37      0.80 o
   1   6   7        0.01        0.91      1.19 o
   2   6   7        0.61       -0.60      1.09 o
   3   6   7       25.54       26.03      3.87 o
  -5   7   7       36.74       41.89      2.75 o
  -4   7   7       10.68       12.68      1.47 o
  -3   7   7        3.35        2.31      0.58 o
  -2   7   7        6.99        6.13      0.98 o
  -1   7   7       14.65       15.80      0.88 o
   0   7   7       11.59        9.41      0.93 o
   1   7   7       10.53       11.06      1.35 o
   2   7   7       27.08       27.00      2.73 o
  -4   8   7        6.15        4.26      0.98 o
  -3   8   7        4.89        4.89      1.00 o
  -2   8   7       11.11        8.60      1.01 o
  -1   8   7        3.73        4.36      1.11 o
   0   8   7       12.38        9.04      1.40 o
   1   8   7        1.32        2.13      1.53 o
  -3   9   7        2.25       -0.04      1.13 o
  -2   9   7        0.01       -0.74      1.07 o
  -1   9   7        6.84        6.66      2.50 o
   0   9   7       55.23       51.92      3.84 o
  -1 -10   8        4.99        6.24      1.72 o
   0 -10   8        1.49        1.39      1.60 o
   1 -10   8       14.66       12.68      1.56 o
   2 -10   8       82.90       80.86      4.94 o
  -2  -9   8        0.46       -0.70      1.00 o
  -1  -9   8        2.18        2.13      1.07 o
   0  -9   8        0.78        0.03      0.92 o
   1  -9   8        0.02       -0.35      0.89 o
   2  -9   8        3.89        2.61      0.80 o
   3  -9   8        7.89        7.29      2.19 o
  -3  -8   8        0.10        0.15      0.99 o
  -2  -8   8       19.47       17.11      1.88 o
  -1  -8   8        2.71        0.80      1.05 o
   0  -8   8        4.78        2.75      0.79 o
   1  -8   8       48.73       50.87      1.83 o
   2  -8   8        1.38        0.75      0.68 o
   3  -8   8        2.41        2.31      0.73 o
   4  -8   8        0.72       -1.82      1.82 o
  -4  -7   8       49.29       45.47      2.74 o
  -3  -7   8        0.31        1.17      0.99 o
  -2  -7   8        3.40        2.83      0.98 o
  -1  -7   8        0.00       -0.02      0.93 o
   0  -7   8       60.76       60.29      2.04 o
   1  -7   8       57.08       57.38      1.75 o
   2  -7   8        4.44        3.68      1.16 o
   3  -7   8        2.95        1.80      0.79 o
   4  -7   8        3.76        4.10      1.14 o
  -4  -6   8        5.87        5.72      1.13 o
  -3  -6   8       19.48       22.79      1.60 o
  -2  -6   8        2.00        0.78      0.78 o
  -1  -6   8        0.30        0.12      0.56 o
   0  -6   8        0.09       -0.17      0.74 o
   1  -6   8       24.22       22.82      0.90 o
   2  -6   8        1.70        1.10      0.39 o
   3  -6   8        0.34        0.95      0.54 o
   4  -6   8        6.11        3.07      0.78 o
   5  -6   8       10.38        8.14      1.69 o
  -5  -5   8        8.07        7.93      1.15 o
  -4  -5   8        0.03       -0.53      0.61 o
  -3  -5   8        3.97        2.58      0.83 o
  -2  -5   8       27.80       25.16      2.09 o
  -1  -5   8       84.41       82.32      2.55 o
   0  -5   8       26.13       26.76      1.17 o
   1  -5   8       16.23       15.63      0.70 o
   2  -5   8        0.79        1.26      0.50 o
   3  -5   8        1.76        1.38      0.63 o
   4  -5   8       11.93       13.51      1.07 o
   5  -5   8        0.00        0.24      1.02 o
  -5  -4   8       32.21       41.12      2.53 o
  -4  -4   8        0.03       -0.76      0.76 o
  -3  -4   8       43.21       41.47      1.45 o
  -2  -4   8      147.44      151.70      4.25 o
  -1  -4   8        1.47        2.41      0.31 o
   0  -4   8       55.79       63.66      1.92 o
   1  -4   8       61.80       55.68      1.56 o
   2  -4   8        5.48        4.72      0.79 o
   3  -4   8       13.24       14.88      0.99 o
   4  -4   8        0.47        0.13      0.59 o
   5  -4   8       42.45       44.94      5.17 o
  -5  -3   8       37.28       40.01      2.99 o
  -4  -3   8        0.03       -0.25      0.32 o
  -3  -3   8       40.10       38.94      1.27 o
  -2  -3   8        5.22        5.44      1.43 o
  -1  -3   8      165.29      179.91      3.88 o
   0  -3   8       50.25       49.93      1.64 o
   1  -3   8      124.44      128.62      3.94 o
   2  -3   8       74.54       77.55      2.56 o
   3  -3   8        3.73        5.75      0.72 o
   4  -3   8       17.50       17.79      1.52 o
  -6  -2   8        1.07        0.21      1.36 o
  -5  -2   8        3.74        4.06      0.90 o
  -4  -2   8        0.33        0.45      0.45 o
  -3  -2   8       10.04       10.27      0.58 o
  -2  -2   8      130.93      126.57      2.43 o
  -1  -2   8       22.44       18.58      0.76 o
   0  -2   8        4.30        3.10      0.43 o
   1  -2   8        3.19        4.46      0.49 o
   2  -2   8       15.57       15.77      0.88 o
   3  -2   8        1.15        1.64      0.50 o
   4  -2   8        1.98        2.12      0.76 o
   5  -2   8        4.30        3.89      1.50 o
  -6  -1   8        8.49        8.72      2.28 o
  -5  -1   8        4.56        4.13      0.87 o
  -4  -1   8        2.40        1.92      0.50 o
  -3  -1   8       10.43        8.59      0.51 o
  -2  -1   8        4.69        3.22      0.38 o
  -1  -1   8       19.31       18.06      1.03 o
   0  -1   8        0.15       -0.39      0.39 o
   1  -1   8        3.70        3.33      0.67 o
   2  -1   8       12.90       16.17      0.73 o
   3  -1   8       33.73       40.08      3.58 o
   4  -1   8        2.48        2.00      0.95 o
   5  -1   8       11.37       10.70      1.93 o
  -6   0   8        4.32        4.22      0.89 o
  -5   0   8        0.19        1.06      1.03 o
  -4   0   8        2.61        1.99      0.60 o
  -3   0   8        1.81        1.80      0.79 o
  -2   0   8        3.63        3.60      0.47 o
  -1   0   8       94.37      103.50      2.44 o
   0   0   8      342.90      358.04      7.60 o
   1   0   8      182.94      194.48      5.57 o
   2   0   8        5.29        7.33      0.75 o
   3   0   8       41.42       29.43      1.96 o
   4   0   8        5.00        3.54      0.92 o
   5   0   8       24.25       21.72      1.94 o
  -6   1   8        0.05       -0.03      1.03 o
  -5   1   8       13.27       10.90      0.74 o
  -4   1   8        3.30        3.87      0.41 o
  -3   1   8       25.96       24.60      0.84 o
  -2   1   8       42.97       40.25      1.11 o
  -1   1   8      100.95      108.60      2.50 o
   0   1   8      453.45      457.72      9.83 o
   1   1   8      211.45      220.80      6.88 o
   2   1   8       59.16       55.72      2.06 o
   3   1   8       23.37       18.85      1.22 o
   4   1   8        1.13        1.20      1.14 o
   5   1   8       15.95       12.91      1.82 o
  -6   2   8       10.41       10.00      1.60 o
  -5   2   8        3.02        3.19      0.61 o
  -4   2   8        7.78        6.89      0.47 o
  -3   2   8       52.88       51.10      1.41 o
  -2   2   8        1.75        2.47      0.73 o
  -1   2   8       28.29       23.99      0.91 o
   0   2   8       74.26       78.02      3.23 o
   1   2   8        2.92        2.21      0.59 o
   2   2   8        7.60        6.68      1.93 o
   3   2   8       26.43       24.43      1.60 o
   4   2   8       32.48       36.53      2.68 o
  -6   3   8       12.04       11.69      2.06 o
  -5   3   8        1.72        2.21      0.50 o
  -4   3   8       46.04       47.41      1.36 o
  -3   3   8        6.83        5.18      0.47 o
  -2   3   8       84.98       75.15      2.08 o
  -1   3   8       85.50       82.03      2.34 o
   0   3   8        0.94        0.79      0.45 o
   1   3   8      141.42      138.88      7.78 o
   2   3   8        1.02        2.11      1.12 o
   3   3   8       53.23       52.06      2.76 o
   4   3   8       82.29       99.15      7.97 o
  -6   4   8       48.03       50.99      5.97 o
  -5   4   8        0.92        0.56      0.84 o
  -4   4   8       15.89       16.71      2.11 o
  -3   4   8        0.13       -0.43      0.43 o
  -2   4   8       19.85       13.82      0.78 o
  -1   4   8       86.83       84.83      2.42 o
   0   4   8       38.69       36.24      1.38 o
   1   4   8       10.01       10.95      1.28 o
   2   4   8       21.03       19.16      1.46 o
   3   4   8       45.22       47.04      3.29 o
  -5   5   8        2.78        1.89      1.45 o
  -4   5   8        0.11       -0.62      0.62 o
  -3   5   8       16.29       18.19      0.93 o
  -2   5   8       16.77       13.39      0.74 o
  -1   5   8        0.49        0.54      0.71 o
   0   5   8        0.23        0.94      0.61 o
   1   5   8        4.50        3.91      1.32 o
   2   5   8        0.21       -0.51      1.41 o
   3   5   8       10.09       10.02      1.82 o
  -5   6   8        2.49        2.15      0.90 o
  -4   6   8        0.02       -0.29      0.71 o
  -3   6   8        4.48        3.84      1.28 o
  -2   6   8        1.49        0.96      0.52 o
  -1   6   8       10.41        8.19      1.36 o
   0   6   8        2.54        2.49      0.60 o
   1   6   8        2.59        3.91      0.98 o
   2   6   8        1.30        5.21      2.52 o
  -4   7   8       32.53       38.23      2.54 o
  -3   7   8        5.22        7.01      1.09 o
  -2   7   8       16.93       16.30      1.16 o
  -1   7   8       40.29       37.39      3.76 o
   0   7   8       24.29       23.31      1.95 o
   1   7   8        0.73        0.48      1.05 o
  -3   8   8        3.14        2.60      1.45 o
  -2   8   8        6.42        5.41      1.38 o
  -1   8   8       26.19       24.23      2.14 o
   0   8   8        2.23        4.28      1.60 o
  -1  -9   9        0.19       -0.85      1.46 o
   0  -9   9        8.76        7.84      1.75 o
   1  -9   9        4.77        6.16      1.96 o
   2  -9   9        1.86        0.40      2.21 o
  -2  -8   9       10.12        7.26      1.70 o
  -1  -8   9       18.14       14.89      1.55 o
   0  -8   9        3.47        4.09      1.05 o
   1  -8   9        1.35        1.24      1.01 o
   2  -8   9        4.87        4.35      1.25 o
   3  -8   9        6.99        8.41      1.40 o
  -3  -7   9       29.06       33.32      2.88 o
  -2  -7   9        7.79        5.45      1.12 o
  -1  -7   9       21.60       22.28      1.56 o
   0  -7   9        0.26        0.83      0.98 o
   1  -7   9        6.03        6.18      0.65 o
   2  -7   9        6.51        6.88      1.55 o
   3  -7   9        2.11        1.67      0.83 o
   4  -7   9        0.67        1.28      1.41 o
  -4  -6   9       25.76       28.11      2.09 o
  -3  -6   9        9.99       10.32      1.18 o
  -2  -6   9        4.00        3.52      1.95 o
  -1  -6   9       21.23       19.69      1.64 o
   0  -6   9      103.11      102.85      3.67 o
   1  -6   9       39.60       40.67      1.48 o
   2  -6   9       18.63       15.49      1.04 o
   3  -6   9        7.84        8.00      0.86 o
   4  -6   9       30.11       29.29      3.20 o
  -4  -5   9       13.44       13.41      2.22 o
  -3  -5   9        2.11        2.17      0.97 o
  -2  -5   9        3.99        4.60      1.03 o
  -1  -5   9       69.99       65.07      2.74 o
   0  -5   9      105.30      110.57      3.02 o
   1  -5   9        0.62        0.98      0.57 o
   2  -5   9       13.46       15.74      1.00 o
   3  -5   9       24.98       22.67      1.46 o
   4  -5   9        0.73       -0.55      1.94 o
  -5  -4   9        4.80        3.02      3.39 o
  -4  -4   9        5.99        6.04      0.90 o
  -3  -4   9        0.25        0.21      0.62 o
  -2  -4   9        0.35        0.44      0.25 o
  -1  -4   9       12.60       10.76      0.61 o
   0  -4   9       19.76       19.21      0.79 o
   1  -4   9        3.49        4.19      0.57 o
   2  -4   9       21.34       22.68      1.14 o
   3  -4   9        9.54        8.90      1.48 o
   4  -4   9       13.64       14.64      2.44 o
  -5  -3   9        1.59        1.12      1.22 o
  -4  -3   9        2.37        3.12      0.70 o
  -3  -3   9        1.28        1.57      0.41 o
  -2  -3   9      109.80      109.18      2.90 o
  -1  -3   9        5.36        3.73      0.62 o
   0  -3   9       13.47       13.08      0.69 o
   1  -3   9      104.11      108.13      3.29 o
   2  -3   9      121.95      114.26      5.36 o
   3  -3   9        0.01       -0.61      0.74 o
   4  -3   9       13.73       14.66      1.33 o
  -5  -2   9       15.31       15.66      2.14 o
  -4  -2   9        8.84        9.25      1.47 o
  -3  -2   9      150.87      154.92      4.27 o
  -2  -2   9      186.66      189.22      4.36 o
  -1  -2   9       57.24       56.62      2.18 o
   0  -2   9        1.23        0.91      0.68 o
   1  -2   9      418.56      443.35     12.75 o
   2  -2   9       93.51       90.32      3.64 o
   3  -2   9       10.81        9.73      0.99 o
   4  -2   9        1.27        0.62      0.93 o
  -5  -1   9       45.35       50.14      2.79 o
  -4  -1   9       39.74       39.42      1.76 o
  -3  -1   9       21.27       21.28      1.88 o
  -2  -1   9        0.00       -1.32      2.10 o
  -1  -1   9       31.48       30.27      2.27 o
   0  -1   9       58.00       61.69      1.81 o
   1  -1   9       78.33       77.28      2.35 o
   2  -1   9        2.51        3.37      0.67 o
   3  -1   9        0.49        0.86      0.59 o
   4  -1   9       12.98       11.40      1.23 o
  -6   0   9       15.05       16.81      3.23 o
  -5   0   9        7.52        7.47      0.89 o
  -4   0   9       10.14        9.18      0.63 o
  -3   0   9        8.31        8.69      0.65 o
  -2   0   9        4.11        4.14      0.48 o
  -1   0   9       36.53       37.29      1.20 o
   0   0   9      153.03      154.36      4.82 o
   1   0   9        1.67        0.72      0.54 o
   2   0   9        6.69        6.00      0.82 o
   3   0   9        3.30        1.70      0.65 o
   4   0   9        0.13       -0.85      0.86 o
  -6   1   9        0.77        0.28      0.84 o
  -5   1   9        2.79        2.85      0.66 o
  -4   1   9        0.64        1.24      0.46 o
  -3   1   9       64.04       65.98      2.22 o
  -2   1   9       17.44       18.68      0.84 o
  -1   1   9      221.66      226.03      5.26 o
   0   1   9      288.11      297.56      7.62 o
   1   1   9       26.37       22.92      2.47 o
   2   1   9        0.18        0.11      1.03 o
   3   1   9       14.43       16.56      1.48 o
   4   1   9        0.93        0.92      1.07 o
  -5   2   9       13.33       15.66      2.13 o
  -4   2   9        0.10        0.07      0.54 o
  -3   2   9        5.68        3.67      0.57 o
  -2   2   9       22.15       20.11      0.97 o
  -1   2   9       98.38       96.98      2.86 o
   0   2   9       21.45       23.06      1.14 o
   1   2   9        8.70        8.83      1.91 o
   2   2   9        2.39       -1.08      1.08 o
   3   2   9        0.59        0.85      1.21 o
   4   2   9        6.30        4.85      1.33 o
  -5   3   9        0.14       -0.06      0.75 o
  -4   3   9        1.34        2.05      0.86 o
  -3   3   9       14.12       10.83      0.93 o
  -2   3   9        3.24        1.96      0.68 o
  -1   3   9        4.47        5.03      2.19 o
   0   3   9      102.13      102.73      3.80 o
   1   3   9        4.01        5.41      1.68 o
   2   3   9        9.89       11.97      1.86 o
   3   3   9        1.17        0.52      1.03 o
  -5   4   9        0.14       -0.29      0.83 o
  -4   4   9        0.36       -0.37      0.66 o
  -3   4   9       15.48       19.44      1.02 o
  -2   4   9        0.84        0.53      0.47 o
  -1   4   9       11.38       11.96      1.11 o
   0   4   9        0.00       -0.43      0.57 o
   1   4   9        0.31        1.19      0.99 o
   2   4   9        6.15        6.94      1.42 o
   3   4   9        8.36        7.61      1.53 o
  -5   5   9       53.82       57.62      3.51 o
  -4   5   9        3.84        5.38      1.70 o
  -3   5   9        0.54        0.19      0.54 o
  -2   5   9       17.85       12.05      0.90 o
  -1   5   9        1.30        0.83      0.70 o
   0   5   9        0.99        1.87      0.77 o
   1   5   9       52.53       54.26      3.03 o
   2   5   9       15.90       17.41      1.90 o
  -4   6   9        2.58        3.47      1.03 o
  -3   6   9       19.75       20.07      1.84 o
  -2   6   9        0.47        1.24      0.72 o
  -1   6   9        2.03        2.32      1.17 o
   0   6   9       93.63      100.34      4.91 o
   1   6   9        1.96        1.02      1.50 o
  -3   7   9        0.00        0.70      0.90 o
  -2   7   9        0.50       -1.33      1.48 o
  -1   7   9       15.41       14.09      1.73 o
   0   7   9        0.39        1.42      1.55 o
  -2  -8  10        2.16        1.11      1.58 o
  -1  -8  10        6.30        4.57      1.20 o
   0  -8  10        0.57        0.73      1.04 o
   1  -8  10        5.84        6.66      1.34 o
   2  -8  10       14.87       15.01      1.81 o
  -3  -7  10        4.11        3.82      1.24 o
  -2  -7  10        4.62        4.07      1.14 o
  -1  -7  10        0.37       -0.21      1.78 o
   0  -7  10        0.36        2.01      1.02 o
   1  -7  10       43.64       45.98      2.97 o
   2  -7  10        0.02        0.66      1.32 o
   3  -7  10        3.43        2.88      1.00 o
  -3  -6  10        0.18       -0.50      1.45 o
  -2  -6  10       48.79       49.25      3.44 o
  -1  -6  10       71.40       66.65      3.54 o
   0  -6  10      107.17      116.80      4.67 o
   1  -6  10        0.36       -0.62      0.79 o
   2  -6  10       54.87       60.57      3.92 o
   3  -6  10        4.19        4.22      1.55 o
  -4  -5  10        5.09        7.24      1.22 o
  -3  -5  10        9.22        9.55      1.45 o
  -2  -5  10       67.76       73.94      3.82 o
  -1  -5  10      152.67      165.75      4.80 o
   0  -5  10       95.77      102.44      3.83 o
   1  -5  10        2.35        3.42      0.74 o
   2  -5  10       30.62       31.52      2.02 o
   3  -5  10        4.74        2.63      0.88 o
   4  -5  10        3.42        4.66      1.89 o
  -4  -4  10        6.66        8.18      2.23 o
  -3  -4  10       26.85       27.54      2.05 o
  -2  -4  10        9.93        6.02      1.07 o
  -1  -4  10       16.61       14.16      0.97 o
   0  -4  10       28.32       27.10      1.41 o
   1  -4  10        5.06        3.08      1.05 o
   2  -4  10        5.13        3.96      0.74 o
   3  -4  10        2.63        2.99      0.96 o
   4  -4  10        1.25        2.73      2.40 o
  -5  -3  10        6.48        4.05      2.02 o
  -4  -3  10       66.71       72.42      3.53 o
  -3  -3  10       28.75       27.02      3.91 o
  -2  -3  10        0.39        0.17      0.39 o
  -1  -3  10        1.89        0.89      0.74 o
   0  -3  10        0.03        0.78      0.70 o
   1  -3  10       81.53       80.07      3.74 o
   2  -3  10       24.08       20.92      1.46 o
   3  -3  10       17.37       20.74      1.69 o
   4  -3  10        0.82        3.32      3.27 o
  -5  -2  10       16.70       18.66      2.38 o
  -4  -2  10        3.30        3.05      0.66 o
  -3  -2  10        2.90        2.56      1.07 o
  -2  -2  10       29.89       28.97      2.52 o
  -1  -2  10       80.87       77.58      2.91 o
   0  -2  10       87.63       92.33      3.76 o
   1  -2  10      113.37      115.36      4.20 o
   2  -2  10        8.48        7.50      1.00 o
   3  -2  10        4.97        4.32      1.03 o
   4  -2  10        5.25        8.73      1.59 o
  -5  -1  10        3.59        2.95      1.38 o
  -4  -1  10        0.06        0.17      0.52 o
  -3  -1  10        0.11       -0.40      0.52 o
  -2  -1  10      144.15      140.79      5.90 o
  -1  -1  10       15.87       13.46      2.04 o
   0  -1  10       23.03       21.01      1.08 o
   1  -1  10        5.10        6.48      1.27 o
   2  -1  10       13.30       14.30      1.39 o
   3  -1  10       45.63       49.31      3.19 o
   4  -1  10       28.80       22.59      1.95 o
  -5   0  10       34.68       33.31      2.19 o
  -4   0  10        0.02        0.06      0.51 o
  -3   0  10        3.89        3.08      0.76 o
  -2   0  10        0.92        2.05      0.64 o
  -1   0  10       32.24       31.78      1.35 o
   0   0  10       10.05       10.62      0.75 o
   1   0  10        3.20        2.42      1.00 o
   2   0  10       16.39       19.99      1.92 o
   3   0  10        0.26        0.50      0.80 o
  -5   1  10        4.27        4.83      0.86 o
  -4   1  10       16.96       18.09      1.20 o
  -3   1  10        0.36        0.37      0.56 o
  -2   1  10       50.96       49.54      2.66 o
  -1   1  10        4.34        3.49      0.59 o
   0   1  10        0.61       -0.11      0.78 o
   1   1  10        0.53        0.49      1.15 o
   2   1  10        0.01       -0.13      0.76 o
   3   1  10        4.42        3.88      1.18 o
  -5   2  10       60.85       66.42      5.34 o
  -4   2  10        9.86       10.29      1.27 o
  -3   2  10        4.63        5.13      0.75 o
  -2   2  10        0.00        0.24      0.56 o
  -1   2  10        1.02        1.05      0.57 o
   0   2  10        3.48        4.22      0.78 o
   1   2  10        5.98        5.59      1.52 o
   2   2  10        0.99        0.78      0.89 o
   3   2  10       31.42       27.27      2.52 o
  -5   3  10        1.07        0.78      1.17 o
  -4   3  10        0.76        1.98      1.07 o
  -3   3  10        0.74        0.49      0.52 o
  -2   3  10        1.34        1.91      0.55 o
  -1   3  10       26.71       29.37      1.42 o
   0   3  10        2.64        2.89      1.75 o
   1   3  10       26.08       26.37      2.22 o
   2   3  10        3.58        4.56      1.52 o
  -4   4  10        0.03       -0.66      0.99 o
  -3   4  10        0.27        0.40      0.56 o
  -2   4  10       10.04        9.52      1.03 o
  -1   4  10        5.74        6.27      0.82 o
   0   4  10        3.09        2.09      0.70 o
   1   4  10       35.64       34.23      2.66 o
   2   4  10        3.60        2.11      1.21 o
  -4   5  10        0.00       -0.21      1.00 o
  -3   5  10        9.54        9.72      1.24 o
  -2   5  10        1.22        2.20      0.73 o
  -1   5  10        0.43       -0.69      0.69 o
   0   5  10       57.49       49.86      2.91 o
   1   5  10        1.71        3.25      1.64 o
  -3   6  10       44.65       49.99      2.73 o
  -2   6  10       77.93       84.32      5.62 o
  -1   6  10        0.61        2.91      1.69 o
   0   6  10       10.34        8.78      1.38 o
  -1  -7  11        7.65        9.70      1.97 o
   0  -7  11        2.51        1.95      1.70 o
   1  -7  11        0.06        1.31      1.68 o
   2  -7  11        1.94        1.20      2.16 o
  -2  -6  11        1.26       -1.60      2.23 o
  -1  -6  11        1.14        2.39      1.21 o
   0  -6  11        0.06       -1.47      1.47 o
   1  -6  11        7.10        7.87      1.29 o
   2  -6  11        0.94        0.87      1.10 o
  -3  -5  11        7.29        4.53      1.84 o
  -2  -5  11        2.25        1.60      1.11 o
  -1  -5  11       72.76       70.51      5.01 o
   0  -5  11       22.27       17.26      1.61 o
   1  -5  11        6.34        6.40      1.28 o
   2  -5  11        4.20        2.60      1.08 o
   3  -5  11        0.18       -0.94      1.51 o
  -3  -4  11        4.11        4.84      1.23 o
  -2  -4  11        0.72        3.10      1.53 o
  -1  -4  11       17.87       15.11      1.68 o
   0  -4  11       21.88       23.70      1.64 o
   1  -4  11        0.09       -0.16      0.91 o
   2  -4  11        0.25        2.11      1.98 o
   3  -4  11       49.46       49.62      3.52 o
  -4  -3  11        3.44        2.19      1.21 o
  -3  -3  11       21.12       18.51      2.05 o
  -2  -3  11       28.72       30.04      1.51 o
  -1  -3  11        3.13        4.01      1.11 o
   0  -3  11        1.07        0.73      1.61 o
   1  -3  11        0.43       -0.60      0.95 o
   2  -3  11       11.15        8.97      1.80 o
   3  -3  11       52.96       53.68      4.09 o
  -4  -2  11        8.63        8.57      3.59 o
  -3  -2  11       13.29       12.12      1.66 o
  -2  -2  11        0.20        0.09      0.58 o
  -1  -2  11        0.00       -0.07      0.39 o
   0  -2  11        0.12       -0.31      0.90 o
   1  -2  11        4.87        5.86      1.51 o
   2  -2  11        5.34        5.56      1.09 o
   3  -2  11       10.22       10.19      1.52 o
  -4  -1  11        5.40        5.12      0.83 o
  -3  -1  11        3.45        1.49      0.66 o
  -2  -1  11        8.53        8.03      1.10 o
  -1  -1  11        0.53        0.75      1.32 o
   0  -1  11        4.12        7.92      1.81 o
   1  -1  11        0.39       -0.12      1.70 o
   2  -1  11       50.24       52.55      3.51 o
   3  -1  11        0.01        2.06      1.58 o
  -4   0  11        0.00        0.24      0.67 o
  -3   0  11        0.19       -0.04      0.84 o
  -2   0  11        8.60        7.27      0.89 o
  -1   0  11        7.66        7.27      1.27 o
   0   0  11        0.61        2.03      1.07 o
   1   0  11       20.42       21.90      2.51 o
   2   0  11       84.85       86.37      5.44 o
  -4   1  11        0.28       -0.78      0.78 o
  -3   1  11       13.08       10.19      1.43 o
  -2   1  11       17.19       17.93      2.87 o
  -1   1  11       13.61       13.55      1.41 o
   0   1  11        4.96        5.95      1.12 o
   1   1  11        8.67        7.26      0.97 o
   2   1  11        0.18        0.49      1.21 o
  -4   2  11       11.05       11.60      1.31 o
  -3   2  11        0.00        0.65      0.64 o
  -2   2  11        3.41        1.99      1.02 o
  -1   2  11       58.23       68.57      3.88 o
   0   2  11        5.28        3.25      1.48 o
   1   2  11        1.79        2.27      1.13 o
   2   2  11        6.99        6.29      2.40 o
  -4   3  11        0.00        0.24      0.99 o
  -3   3  11        1.04        1.39      1.44 o
  -2   3  11      120.60      136.84      7.37 o
  -1   3  11      104.91      113.51      6.21 o
   0   3  11        0.23       -0.80      0.80 o
   1   3  11       22.78       19.28      2.22 o
  -3   4  11        1.54        2.52      1.00 o
  -2   4  11       39.66       43.86      2.71 o
  -1   4  11       10.67       10.37      1.56 o
   0   4  11        2.13        1.20      1.05 o
   1   4  11        0.24        1.00      1.11 o
  -2   5  11        4.93        5.94      1.64 o
  -1   5  11        0.18       -1.01      1.01 o
  -1  -6  12       54.66       55.81      4.34 o
   0  -6  12       35.91       33.74      2.96 o
  -2  -5  12       11.66        6.76      1.65 o
  -1  -5  12       17.82       19.09      1.91 o
   0  -5  12        1.12        0.88      0.90 o
   1  -5  12        0.06        0.28      1.11 o
  -2  -4  12        7.30        7.48      1.42 o
  -1  -4  12        0.14        1.96      1.56 o
   0  -4  12        3.71        3.79      1.21 o
   1  -4  12        3.33        2.18      1.07 o
   2  -4  12       57.75       59.58      4.59 o
  -3  -3  12        1.23        2.00      1.28 o
  -2  -3  12       10.53        8.02      1.34 o
  -1  -3  12        0.47        0.51      1.04 o
   0  -3  12        1.32        3.52      1.60 o
   1  -3  12        5.09        3.12      1.53 o
   2  -3  12       53.67       54.08      4.31 o
  -3  -2  12       18.42       17.34      1.91 o
  -2  -2  12       12.18       11.34      1.43 o
  -1  -2  12        0.00       -1.57      1.98 o
   0  -2  12        2.84        2.00      1.11 o
   1  -2  12        0.01        0.14      3.27 o
   2  -2  12        1.17        1.27      1.43 o
  -3  -1  12       19.71       17.12      1.55 o
  -2  -1  12        0.91        2.18      1.26 o
  -1  -1  12       10.15        9.39      1.43 o
   0  -1  12        0.10       -1.33      1.33 o
   1  -1  12        0.04       -0.92      0.92 o
   2  -1  12        1.24        1.61      1.64 o
  -3   0  12       11.85       10.00      3.13 o
  -2   0  12       46.66       41.84      3.30 o
  -1   0  12        0.20        1.81      1.94 o
   0   0  12       19.93       21.96      1.98 o
   1   0  12       15.34       14.65      2.05 o
  -3   1  12       54.83       56.30      2.96 o
  -2   1  12       27.82       22.75      3.37 o
  -1   1  12       38.37       38.31      4.46 o
   0   1  12        5.49        7.59      1.88 o
   1   1  12        0.80        2.82      1.71 o
  -3   2  12        8.63        8.51      1.57 o
  -2   2  12       11.40       14.08      4.39 o
  -1   2  12        0.00       -2.22      2.30 o
   0   2  12        0.21       -0.96      0.96 o
   1   2  12        2.27        2.26      0.96 o
  -2   3  12       16.25       15.62      2.69 o
  -1   3  12        1.02        2.87      1.62 o
   0   3  12        6.07        7.91      1.88 o
  -1  -3  13        0.85       -0.04      1.38 o
  -1  -2  13        4.47        4.22      1.60 o
   0  -2  13        0.90        1.16      1.38 o
  -1  -1  13       21.41       21.71      2.15 o
   0  -1  13        0.11        0.02      1.72 o
  -1   0  13        4.47        5.12      1.76 o
 
